# Supplementary material for: Subcortical serotonin 5HT2c receptor-containing neurons sex-specifically regulate binge-like alcohol consumption, social, and arousal behaviors in mice
Source: Nat Commun. 2023 Mar 31;14:1800. doi: 10.1038/s41467-023-36808-2 (PMC10066391; doi:10.1038/s41467-023-36808-2)
Supplement: Supplementary file 4 — Source Data [file 41467_2023_36808_MOESM4_ESM.zip]

Archive with 2 entries (2 files):
- Flanigan et al 2022 Statistics aka Supp Info 2.xlsx
- Source Data Flanigan et al 2022.xlsx
