# Supplementary material for: Subcortical serotonin 5HT2c receptor-containing neurons sex-specifically regulate binge-like alcohol consumption, social, and arousal behaviors in mice
Source: Nat Commun. 2023 Mar 31;14:1800. doi: 10.1038/s41467-023-36808-2 (PMC10066391; doi:10.1038/s41467-023-36808-2)
Supplement: Supplementary file 4 — Source Data [file 41467_2023_36808_MOESM4_ESM.zip › Flanigan et al 2022 Statistics aka Supp Info 2.xlsx]

## Sheet: Main Figures
Data	Groups (N)	N terms	Hypothesis Test	Test value (df) and p-value
Figure 1F	Females= 20/1	mice/trials	Two-tailed Student's unpaired t-test	t(33)=0.1939, p=0.8474
	Males=15/1	mice/trials
Figure 1H	Females=21/10	mice/trials	Two-tailed Student's unpaired t-test	t(34)=0.06731, p=0.94767
	Males=15/10	mice/trials
Figure 1J	Females=21/1-4	mice/trials	Two-tailed Student's unpaired t-test	t(34)=1.333, p=0.192
	Males=15/1-4	mice/trials
Figure 1L	Females=21/1-4	mice/trials	Two-tailed Student's unpaired t-test	t(34)=3.102, p=0.0038
	Males=15/1-4	mice/trials
Figure 1N	Females=20/1	mice/trials	Two-tailed Student's unpaired t-test	t(33)=2.858, p=0.0073
	Males=15/1	mice/trials
Figure 1P	Females=22/10	mice/trials	Two-tailed Student's unpaired t-test	t(35)=3.536 p=0.0012
	Males=15/10	mice/trials
Figure 1R	Females=20/1-4	mice/trials	Two-tailed Student's unpaired t-test	t(33)=2.274, p=0.0296
	Males=15/1-4	mice/trials
Figure 1T	Females=21/1-4	mice/trials	Two-tailed Student's unpaired t-test	t(34)=2.717, p=0.0103
	Males=15/1-4	mice/trials
Figure 2F	Females=14/1	mice/trials	Two-tailed Student's unpaired t-test	t(30)=0.5733, p=0.5707
	Males=18/1	mice/trials
Figure 2H	Females=14/10	mice/trials	N/A	One phase decay of averaged signal:
	Males=18/10	mice/trials		Best-fit values	Females	Males
				Y0	0.3987	0.3258
				Plateau	-0.2656	-0.2885
				K	0.6136	0.2159
				Half Life	1.13	3.211
				Tau	1.63	4.632
				Span	0.6642	0.6143
				95% CI (profile likelihood)
				Y0	0.2928 to 0.5359	0.2779 to 0.3775
				Plateau	-0.2919 to -0.2436	-0.3868 to -0.2307
				K	0.4589 to 0.8195	0.1513 to 0.2847
				Half Life	0.8458 to 1.511	2.434 to 4.582
				Tau	1.220 to 2.179	3.512 to 6.611
				Goodness of Fit
				Degrees of Freedom	2713	3489
				R squared	0.1458	0.1573
				Sum of Squares	262.7	367.5
				Sy.x	0.3111	0.3246
				Constraints
				K	K > 0	K > 0
				Number of points
				# of X values	4462	4462
				# Y values analyzed	2716	3492
Figure 2J	Females=14/1-4	mice/trials	Two-tailed Student's unpaired t-test	t(31)=0.1558, p=0.8772
	Males=19/1-4	mice/trials
Figure 2L	Females=14/1-4	mice/trials	Two-tailed Student's unpaired t-test	t(28)=0.1442, p=0.8864
	Males=16/1-4	mice/trials
Figure 2N	Females=16/1	mice/trials	Two-tailed Student's unpaired t-test	t(36)=0.238, p=0.8133
	Males=21/1	mice/trials
Figure 2P	Females=16/10	mice/trials	N/A	One phase decay of averaged signal:
	Males=21/10	mice/trials		Best-fit values	Females	Males
				Y0	0.8761	0.6756
				Plateau	-0.2887	-0.1883
				K	0.5698	0.3734
				Half Life	1.216	1.857
				Tau	1.755	2.678
				Span	1.165	0.8639
				95% CI (profile likelihood)
				Y0	0.7901 to 0.9682	0.6159 to 0.7391
				Plateau	-0.3107 to -0.2683	-0.2214 to -0.1604
				K	0.5055 to 0.6396	0.3193 to 0.4312
				Half Life	1.084 to 1.371	1.607 to 2.171
				Tau	1.563 to 1.978	2.319 to 3.132
				Goodness of Fit
				Degrees of Freedom	3101	4459
				R squared	0.3269	0.2253
				Sum of Squares	346.1	589.9
				Sy.x	0.3341	0.3637
				Constraints
				K	K > 0	K > 0
				Number of points
				# of X values	4462	4462
				# Y values analyzed	3104	4462
Figure 2R	Females=16/1-4	mice/trials	Two-tailed Student's unpaired t-test	t(37)=2.214, p=0.0331
	Males=23/1-4	mice/trials
Figure 2T	Females=16/1-4	mice/trials	Two-tailed Student's unpaired t-test	t(35)=1.707, p=0.0967
	Males=21/1-4	mice/trials
Figure 3U	Females=3/2-4	mice, slice/mouse	Two-tailed Student's unpaired t-test	vGlut2: t(5)=0.8020, p=0.4589
	Males=4/2-4	mice, slice/mouse		vGAT: t(5):0.7741, p=0.4739
Figure 3V	Females=3/2-4	mice, slice/mouse	Two-tailed Student's unpaired t-test	vGlut2: t(5)=0.337, p=0.4741
	Males=4/2-4	mice, slice/mouse		vGAT: t(5)=1.032, p=0.3492
Figure 3W	Females=3/2-4	mice, slice/mouse	Two-tailed Student's unpaired t-test	vGlut2: t(5)=1.676, p=0.1376
	Males=4/2-4	mice, slice/mouse		vGAT: t(5)=1.676, p=0.1376
Figure 4C	Females: mcherry=8, hM3Dq=9	mice	Two-way ANOVA	interaction: F(1,31)=6.103, p=0.0192,
	Males: mCherry=10, hM3Dq=8	mice		sex: F(1,31)=0.01504, p=0.9302
				virus: F(1,31)=0.7581, p=0.3906
Figure 4D	Females: mcherry=8, hM3Dq=9	mice	Two-way ANOVA	interaction: F(1,31)=0.8310, p=0.3690
	Males: mCherry=10, hM3Dq=8	mice		sex: F(1,31)=0.6015, p=0.4439
				virus: F(1,31)=0.6529, p=0.4525
Figure 4E	mCherry=8	mice	Two-way repeated measures ANOVA	Interaction: F(3,42)=4.244, p=0.0105
	hM3Dq=9	mice		stimulus strength F(3,42)=75.06, p<0.0001
				virus: F(1,14)=3.525, p=0.0814
				Holm-Sidak post-hoc, mCherry vs. hm3Dq 120 dB p=0.0025
Figure 4F	mCherry=10	mice	Two-way repeated measures ANOVA	interaction: F(3,48)=4.127, p=0.0111
	hM3Dq=8	mice		stimulus strength: F(3,48)=51.95, p<0.0001
				virus: F(1,16)=6.153, p=0.0246
				Holm-Sidak post-hoc, mCherry vs. hm3Dq 105 dB p=0.0071, 120 dB p=0.0099
Figure 4G	Females: mcherry=8, hM3Dq=8	mice	Two-way ANOVA	interaction: F(1,30)=0.1974, p=0.66
	Males: mCherry=10, hM3Dq=8	mice		sex: F(1,30)=4.764, p=0.037
				virus: F(1,30)=8.842, p=0.0058
				Holm-Sidak post-hoc, mCherry males vs. hm3Dq males p=0.0373
Figure 4H	Females: mcherry=8, hM3Dq=9	mice	Two-way ANOVA	interaction: F(1,31)=2.375, p=0.1334
	Males: mCherry=10, hM3Dq=8	mice		sex: F(1,31)=39.79, p<0.0001
				virus: F(1,31)=4.661, p=0.0387
				Holm-Sidak post-hoc females mCherry vs females hm3Dq: p=0.0291
Figure 4I	Females: mcherry=8, hM3Dq=9	mice	Two-way ANOVA	interaction: F(1,30)=17.0, p=0.0003
	Males: mCherry=9, hM3Dq=8	mice		sex: F(1,30)=14.14, p=0.0007
				virus: F(1,30)=5.167, p=0.0303
				Holm-Sidak post-hoc, females mCherry vs females hm3dq: p=0.0.02
Figure 4J	Females: mcherry=8, hM3Dq=9	mice	Two-way ANOVA	interaction: F(1,31)=3.386, p=0.0753
	Males: mCherry=9, hM3Dq=8	mice		sex: F(1,31)=2.113, p=0.1542
				virus: F(1,31)=2.135, p=0.1541
Figure 4M	Females: mCherry=9, hM3Dq=7	mice	Two-way ANOVA	interaction: F(1,30)=1.069, p=0.3094
	Males: mCherry=9, hM3Dq=8	mice		sex: F(1,30)=0.2553, p=0.6171
				virus: F(1,30)=3.775, p=0.0621
Figure 4N	Females: mCherry=9, hM3Dq=7	mice	Two-way ANOVA	interaction: F(1,30)=3.876, p=0.0583
	Males: mCherry=9, hM3Dq=8	mice		sex: F(1,30)=1.037, p=0.3166
				virus: F(1,30)=6.198, p=0.0186
				Holm-Sidak post-hoc, males mCherry vs males hm3dq: p=0.0056
Figure 4O	mCherry=9	mice	Two-way repeated measures ANOVA	interaction: F(3,42)=4.911, p=0.0051
	hM3Dq=7	mice		stimulus strength F(3,42)=39.46, p<0.0001
				virus: F(1,14)=9.377, p=0.0084
				Holm-Sidak post-hoc, mCherry vs. hm3Dq, 105 dB: p=0.0162, 120 dB: p=0.0003
Figure 4P	mCherry=9	mice	Two-way repeated measures ANOVA	interaction: F(3,48)=4.052, p=0.0120
	hM3Dq=8	mice		stimulus strength: F(3,48)=51.74, p<0.0001
				virus: F(1,16)=0.03768, p=0.8485
Figure 4Q	Females: mCherry=9, hM3Dq=7	mice	Two-way ANOVA	interaction: F(1,30)=0.1678, p=0.6850
	Males: mCherry=9, hM3Dq=8	mice		sex: F(1,30)=5.828, p=0.0221
				virus: F(1,30)=10.35, p=0.0031
				Holm-Sidak post-hoc, females hM3dq vs females mCherry p= 0.0367, males hM3dq vs males mCherry p=0.0494
Firgure 4R	Females: mCherry=8, hM3Dq=7	mice	Two-way ANOVA	interaction: F(1,29)=22.62, p<0.0001
	Males: mCherry=9, hM3Dq=8	mice		sex: F(1,29)=57.49, p<0.0001
				virus: F(1,29)=73.83, p<0.0001
				Holm-Sidak post-hoc, females mCherry vs females hm3dq: p>0.0001, males mCherry vs males hm3dq: p=0.0082
Figure 4S	Females: mCherry=9, hM3Dq=7	mice	Two-way ANOVA	interaction: F(1,30)=0.1607, p=0.6913
	Males: mCherry=9, hM3Dq=8	mice		sex: F(1,30)=5.185, p=0.0301
				virus: F(1,30)=10.80, p=0.0026
				Holm-Sidak post-hoc females mCherry vs females hM3dq p=0.0333, males mCherry vs. males hM3dq p=0.0438
Figure 4T	Females: mCherry=9, hM3Dq=7	mice	Two-way ANOVA	interaction: F(1,30)=0.02081, p=0.8863
	Males: mCherry=9, hM3Dq=8	mice		sex: F(1,30)=3.542, p=0.0696
				virus: F(1,30)=7.582, p=0.0099
Figure 5B	Females: 2h=8, 4h=8	mice	Two-tailed Student's unpaired t-test	2h: t(14)=3.140, p=0.0042
	Males: 2h=8, 4h=8	mice		4h: t(14)=3.166, p=0.0069
Figure 5C	Female=8	mice	Two-tailed Student's unpaired t-test	t(14)3.869, p=0.0017
	Male=8	mice
Figure 5D	Females: 2h=8, 4h=8	mice	Two-tailed Student's unpaired t-test	2h: t(14)=1.859, p=0.0841
	Males: 2h=8, 4h=8	mice		4h: t(14)=1.974, p=0.0685
Figure 5E	Female=8	mice	Two-tailed Student's unpaired t-test	t(14)=0.3529, p=0.7294
	Male=8	mice
Figure 5F	Females: Water=8, DiD=8	mice	Two-way ANOVA	interaction: F(1,28)=0.1576, p=0.6944
	Males: Water=8, DiD=8	mice		sex: F(1,28)=1.567, p=0.2210
				DiD: F(1,28)=0.1458, p=0.7054
Figure 5G	Females: Water=8, DiD=8	mice	Two-way ANOVA	interaction: F(1,28)=8.165, p=0.008
	Males: Water=8, DiD=8	mice		sex: F(1,28)=0.3469, p=0.5606
				DiD: F(1,28)=0.012, p=0.3231
				Holm-Sidak post-hoc, water females vs. DiD females p=0.0214
Figure 5H	Females: Water=8, DiD=8	mice	Two-way ANOVA	interaction: F(1,28)=1.257, p=0.2718
	Males: Water=8, DiD=8	mice		sex: F(1,28)=24.25, p<0.0001
				DiD: F(1,28)=11.71, p=0.0019
				Holm-Sidak post-hoc, male water vs. male DiD: p=0.0066
Figure 5I	Females: Water=8, DiD=8	mice	Two-way ANOVA	interaction: F(1,28)=0.5364, p=0.8185
	Males: Water=8, DiD=8	mice		sex: F(1,28)=0.6305, p=0.4228,
				DiD: F(1,28)=23.33, p<0.0001
				Holm-Sidak post-hoc, female water vs. female DiD: p=0.0026, male water vs. male DiD: p=0.003
Figure 5J	Females: Water=8, DiD=8	mice	Two-way ANOVA	interaction: F(1,28)=0.1195, p=0.7321
	Males: Water=8, DiD=8	mice		sex: F(1,28)=4.816, p=0.0366
				DiD: F(1,28)=12.78, p=0.0013
				Holm-Sidak post-hoc, female water vs. female DiD: p=0.0195, male water vs. male DiD: p=0.0302
Figure 5K	Females: Water=8, DiD=8	mice	Two-way ANOVA	interaction: F(1,28)=0.1191, p=0.07326
	Males: Water=8, DiD=8	mice		sex: F(1,28)=4.817, p=0.0366
				DiD F(1,28)=12.77, p=0.0013
				Holm-Sidak post-hoc water females vs. DiD females p=0.0195, water males vs. DiD males p=0.0302
Figure 5L	Water=8	mice	Two-way repeated measures ANOVA	interaction: F(3,42)=1.096, p=0.3616
	DiD=8	mice		stimulus strength: F(3,42)=37.42, p<0.0001
				DiD: F(1,14)=0.7868, p=0.3901
Figure 5M	Water=8	mice	Two-way repeated measures ANOVA	interaction: F(3,42)=4.848, p=0.0055
	DiD=8	mice		stimulus strength: F(3,42)=58.67, p<0.0001
				DiD: F(1,14)=2.944, p=0.0821
				Holm-Sidak post-hoc water vs DiD p=0.0013
Figure 5N	Females: Water=8, DiD=8	mice	Two-way ANOVA	interaction: F(1,28)=2.173, p=0.1516
	Males: Water=8, DiD=8	mice		sex: F(1,28)=10.28, p=0.0034
				DiD: F(1,28)=6.514, p=0.0164
				Holm-Sidak post-hoc, male water vs male DiD: p=0.0323
Figure 5P	Females: 2h=10, 4h=10	mice	Two-tailed Student's unpaired t-test	2h: t(18)=1.470, p=0.1589
	Males: 2h=10, 4h=10	mice		4h: t(18)=1.728, p=0.1012
Firgure 5Q	Females=10	mice	Two-tailed Student's unpaired t-test	t(18)=2.146, p=0.0458
	Males=10	mice
Figure 5R	Females: 2h=10, 4h=10	mice	Two-tailed Student's unpaired t-test	2h: t(18)=3.161, p=0.0054
	Males: 2h=10, 4h=10	mice		4h: t(18)=1.342, p=0.1964
Figure 5S	Females: Water=10, DiD=10	mice	Two-way ANOVA	interaction: F(1,35)=2.833, p=0.1012
	Males: Water=9, DiD=10	mice		sex: F(1,35)=3.037, p=0.0902
				DiD: F(1,35)=14.63, p=0.0005
				Holm-Sidak post-hoc males water vs males did: p=0.0025
Figure 5T	Females: Water=10, DiD=10	mice	Two-way ANOVA	interaction: F(1,34)=1.157 p=0.2266
	Males: Water=10, DiD=8	mice		sex: F(1,34)=1.769, p=0.1923
				DiD: F(1,34)=1.205, p=0.2801
Figure 6B	Females: 2h=7, 4h=7	mice	Two-tailed Student's unpaired t-test	2h: t(11)=1.009, p=0.3347
	Males: 2h=6, 4h=6	mice		4h: t(11)0.553, p=0.6043
Figure 6C	Females=7	mice	Two-tailed Student's unpaired t-test	t(11)=1.024, p=0.3278
	Males=6	mice
Figure 6D	Females: 2h=7, 4h=7	mice	Two-tailed Student's unpaired t-test	2h: t(11)=0.0738, p=0.9425
	Males: 2h=6, 4h=6	mice		4h: t(11)=0.3734, p=0.7159
Figure 6E	Females: Water=6/10, DiD=6/19	mice/cells	Two-way ANOVA	interaction: F(1,57)=0.3589, p=0.5515
	Males: Water=5/16, DiD=5/16	mice/cells		sex: F(1,57)=0.3115, p=0.5789
				DiD: F(1,57)=0.0380, p=0.8455
Figure 6F	Females: Water=6/10, DiD=6/19	mice/cells	Two-way ANOVA	interaction: F(1,57)=0.5515, p=0.4757
	Males: Water=5/16, DiD=5/16	mice/cells		sex: F(1,57)=1.11, p=0.2963
				DiD: F(1,57)=1.964, p=0.1665
Figure 6G	Females: Water=6/10, DiD=6/19	mice/cells	Two-way ANOVA	interaction: F(1,57)=0.0851, p=0.7716
	Males: Water=5/16, DiD=5/16	mice/cells		sex: F(1,57)=0.02227, p=0.8819
				DiD: F(1,57)=0.01765, p=0.8948
Figure 6H	Water=6/10	mice/cells	Two-way repeated measures ANOVA	interaction: F(8,232)=1.301, p=0.2438
	DiD=6/19	mice/cells		current: F(2.672, 77.49)=9.40, p<0.0001
				DiD: F(1,29)=0.2629, p=0.6120
Figure 6I	Water=5/16	mice/cells	Two-way repeated measures ANOVA	interaction: F(8,240)=1.968, p=0.0512
	DiD=5/16	mice/cells		current: F(2.483,74.76)=12.09, p<0.0001
				DiD: F(1,30)=5.691, p=0.0236
Figure 6J	Females: Water=7/14, DiD=6/19	mice/cells	Two-way ANOVA	interaction: F(1,67):0.6314, p=0.4297
	Males: Water=6/19, DiD=6/19	mice/cells		sex: F(1.67)=5.777, p=0.0190
				DiD: F(1.67)=0.08616, p=0.7700
Figure 6K	Females: Water=7/14, DiD=6/19	mice/cells	Two-way ANOVA	interaction: F(1,67)=0.2568, p=0.6140
	Males: Water=6/19, DiD=6/19	mice/cells		sex: F(1,67)=0.08456, p=0.7721
				DiD: F(1,67)=1.633, p=0.2057
Figure 6L	Females: Water=7/14, DiD=6/19	mice/cells	Two-way ANOVA	interaction: F(1,67)=0.02599, p=0.8724
	Males: Water=6/19, DiD=6/19	mice/cells		sex: F(1,67)=0.002352, p=0.9615
				DiD: F(1,67)=0.5019, p=0.4811
Figure 6M	Water=7/14	mice/cells	Two-way repeated measures ANOVA	interaction: F(8,248)=0.4389, p=,0.8970
	DiD=6/19	mice/cells		current: F(2.142,66.39)=19.98, p<0.0001
				DiD: F(1.36)=1.049, p=0.3137
Figure 6N	Water=6/19	mice/cells	Two-way repeated measures ANOVA	interaction: F(8,288)=0.3469, p=0.9464
	DiD=6/19	mice/cells		current: F(2.285,82.26)=32.94, p<0.0001
				DiD: F(1,36)=0.3564, p=0.5542
Figure 6O	Water=6/10	mice/cells	Two-way repeated measures ANOVA	interaction: F(5,115)=0.01066, p=0.99
	DiD=6/19	mice/cells		voltage: F(5,115)=55.51, p<0.0001
				DiD: F(1,23)=0.01647, p=0.8990
Figure 6P	Water=5/16	mice/cells	Two-way repeated measures ANOVA	interaction: F(1,150)=0.0789, p=0.994
	DiD=5/16	mice/cells		voltage: F(5,150)=70.8, p<0.0001
				DiD: F(1,30)=0.08315, p=0.7751
Figure 6Q	Water=7/14	mice/cells	Two-way repeated measures ANOVA	interaction: F(5,120)=2.099, p=0.0701
	DiD=6/19	mice/cells		voltage: F(5,120)=67.37, p<0.0001
				DiD: F(1,24)=2.870, p=0.1032
				Holm-Sidak posthoc -120 mV water vs. DiD p=0.0399
Figure 6R	Water=6/19	mice/cells	Two-way repeated measures ANOVA	interaction: F(5,180)=0.2865, p=0.92
	DiD=6/19	mice/cells		voltage: F(5,180)=86.20, p<0.0001
				DiD: F(1,36)=0.1527, p=0.6983
Figure 6T	Water=5/7	mice/cells	Two-tailed Student's unpaired t-test	t(15)=2.180, p=0.0456
	DiD=5/10	mice/cells
Figure 7B	Females: 2h=12, 4h=12	mice	Two-tailed Student's unpaired t-test	2h: t(18)=0.3492, p=0.7310
	Males: 2h=8, 4h=8	mice		4h: t(18)=0.7865, p=0.4418
Figure 7C	Females=12	mice	Two-tailed Student's unpaired t-test	t(18)=0.1215, p=0.9047
	Males=8	mice
Figure 7D	Females: 2h=12, 4h=12	mice	Two-tailed Student's unpaired t-test	2h: t(18)=0.8352, p=0.4145
	Males: 2h=8, 4h=8	mice		4h: t(18)=0.9315, p=0.3639
Figure 7F	Water=10/1	mice/trials	Two-tailed Student's unpaired t-test with Welch's correction	t(12.50)=1.921, p=0.0778
	DiD=11/1	mice/trials
Figure 7H	Water=7/1	mice/trials	Two-tailed Student's unpaired t-test	t(13)=0.6248, p=0.5429
	DiD=8/1	mice/trials
Figure 7J	Water=10/1	mice/trials	Two-tailed Student's unpaired t-test	t(20)=0.9793, p=0.3391
	DiD=12/1	mice/trials
Figure 7L	Water=7/1	mice/trials	Two-tailed Student's unpaired t-test	t(13)=0.3939, p=0.7001
	DiD=8/1	mice/trials
Figure 7N	Water=10/10	mice/trials	Two-tailed Student's unpaired t-test	t(19)=0.555, p=0.5854
	DiD=11/10	mice/trials
Figure 7P	Water=7/10	mice/trials	Two-tailed Student's unpaired t-test	t(13)=4.367, p=0.0008
	DiD=8/10	mice/trials
Figure 7R	Water=10/10	mice/trials	Two-tailed Student's unpaired t-test	t(20)=0.5896, p=0.5621
	DiD=12/10	mice/trials
Figure 7T	Water=7/10	mice/trials	Two-tailed Student's unpaired t-test	t(13)=2.776, p=0.0157
	DiD=8/10	mice/trials
Figure 8B	Females: 2h=8, 4h=8	mice	Two-tailed Student's unpaired t-test	2h: t(18)=2.069, p=0.0532
	Males: 2h=12, 4h=12	mice		4h: t(18)=0.0925, p=0.9273
Figure 8C	Females=12	mice	Two-tailed Student's unpaired t-test	t(18)=1.091, p=0.2897
	Males=8	mice
Figure 8D	Females: 2h=8, 4h=8	mice	Two-tailed Student's unpaired t-test	2h: t(18)=0.5740, p=0.5731
	Males: 2h=12, 4h=12	mice		4h: t(18)=3.312, p=0.0039
Figure 8F	Water=6/1	mice/trials	Two-tailed Student's unpaired t-test	t(12)=1.990, p=0.0699
	DiD=8/1	mice/trials
Figure 8H	Water=9/1	mice/trials	Two-tailed Student's unpaired t-test	t(17)=0.0798, p=0.9379
	DiD=10/1	mice/trials
Figure 8J	Water=8/1	mice/trials	Two-tailed Student's unpaired t-test	t(13)=4.376, p=0.0008
	DiD=7/1	mice/trials
Figure 8L	Water=11/1	mice/trials	Two-tailed Student's unpaired t-test	t(21)=1.689, p=0.106
	DiD=12/1	mice/trials
Figure 8N	Water=6/10	mice/trials	Two-tailed Student's unpaired t-test	t(12)=1.743, p=0.1069
	DiD=8/10	mice/trials
Figure 8P	Water=9/10	mice/trials	Two-tailed Student's unpaired t-test	t(17)=0.5353, p=0.5993
	DiD=10/10	mice/trials
Figure 8R	Water=8/10	mice/trials	Two-tailed Student's unpaired t-test	t(14)=0.4082, p=0.6893
	DiD=8/10	mice/trials
Figure 8T	Water=11/10	mice/trials	Two-tailed Student's unpaired t-test	t(21)=0.08344, p=0.9343
	DiD=12/10	mice/trials
Figure 9C	GFP: Water=8, DiD=8	mice	Two-way ANOVA	interaction: F(1,28)=0.3025, p=0.5867
	Cre: Water=9, DiD=6	mice		DiD: F(1,28)=0.9430, p=0.3398
				virus: F(1,28)=0.6131, p=0.4402
Figure 9D	GFP: Water=8, DiD=8	mice	Two-way ANOVA	interaction: F(1,28)=5.5877, p=0.0220
	Cre: Water=9, DiD=6	mice		DiD: F(1,28)=3.631, p=0.0670
				virus: F(1,28)=2.367, p=0.1352
				Holm-Sidak posthoc water GFP vs. DiD GFP p=0.0277, water GFP vs. DiD cre p=0.0545
Figure 9E	GFP: Water=8, DiD=9	mice	Two-way ANOVA	interaction: F(1,31)=1.650, p=0.2085
	Cre: Water=9, DiD=9	mice		DiD: F(1,31)=0.6106, p=0.4405
				virus: F(1,31)=4.958, p=0.0334
Figure 9F	GFP: Water=8, DiD=9	mice	Two-way ANOVA	interaction: F(1,31)=1.518, p=0.2271
	Cre: Water=9, DiD=9	mice		DiD: F(1,31)=0.01187, p=0.9131
				virus: F(1,31)=0.0272, p=0.8701
Figure 9G	GFP: Water=8, DiD=8	mice	Three-way repeated measures ANOVA	stimulus strength x virus: F(3,84)=3.394, p=0.0112
	Cre: Water=9, DiD=6	mice		virus x DiD: F(1,28)=0.0007, p=0.9784
				stimulus strength x virus x DiD: F(3,84)=2.260, p=0.0873
				stimulus strength: F(3,84)=88.73, p<0.0001
				virus: F(1,27)=0.7470, p=0.3948,
				DiD: F(1,28)=3.068, p=0.0908
Figure 9H	GFP: Water=8, DiD=8	mice	Two-way ANOVA	interaction: F(1,28)=0.1064, p=0.7467
	Cre: Water=9, DiD=6	mice		DiD: F(1,28)=1.867, p=0.1827
				virus: F(1,28)=4.558, p=0.0417
Figure 9I	GFP: Water=8, DiD=9	mice	Three-way repeated measures ANOVA	stimulus strength x virus: F(3,93)=0.3065, p=0.8206
	Cre: Water=9, DiD=9	mice		stimulus strength x DiD: F(3,93)=0.01384, p=0.9936
				stimulus strength x DiD x virus: F(3,93)=4.391, p=0.0062
				virus x DiD: F(1,31)= 7.432, p=0.0104
				stimulus strength: F(3,93)=101.2, p<0.0001
				DiD: F(1,31)=0.0005, p=0.9817
				virus: F(1,31)=0.6014, p=0.4439
Figure 9J	GFP: Water=8, DiD=9	mice	Two-way ANOVA	interaction: F(1,31)=8.744, p=0.0059
	Cre: Water=9, DiD=9	mice		DiD: F(1,31)<0.0001, p=0.9980
				virus: F(1,31)=5242, p=0.4745
				Holm-Sidak posthoc water GFP vs. water cre p=0.0889
Figure 9M	GFP: Water=7, DiD=9	mice	Two-way ANOVA	interaction: F(1,27)=0.7258, p=0.4017
	Cre: Water=7, DiD=8	mice		DiD: F(1,27)=0.1379, p=0.7133
				virus: F(1,27)=5.056, p=0.0329
Figure 9N	GFP: Water=7, DiD=9	mice	Two-way ANOVA	interaction: F(1,27)=11.90, p=0.0019
	Cre: Water=7, DiD=8	mice		DiD: F(1,27)=0.2076, p=0.6523
				virus: F(1,27)=0.4260, p=0.5195
Figure 9O	GFP: Water=7, DiD=9	mice	Two-way ANOVA	interaction: F(1,26)=1.154, p=0.2927
	Cre: Water=8, DiD=6	mice		DiD: F(1,26)=0.9184, p=0.3647
				virus: F(1,26)=0.3924, p=0.5365
Figure 9P	GFP: Water=7, DiD=9	mice	Two-way ANOVA	interaction: F(1,26)=0.6155, p=0.4398
	Cre: Water=8, DiD=6	mice		DiD: F(1,26)=3.794, p=0.0623
				virus: F(1,26)=0.3552, p=0.5563
Figure 9Q	GFP: Water=7, DiD=9	mice	Three-way repeated measures ANOVA	stimulus strength x virus: F(3,81)=0.2699, p=0.8470
	Cre: Water=7, DiD=8	mice		virus x DiD: F(1,27)=0.7596, p=0.3911
				stimulus strength x virus x DiD: F(3,81)=0.7636, p=0.5175
				stimulus strength: F(3,81)=83.27, p<0.0001
				virus: F(1,27)=0.00009, p=0.9924
				DiD: F(1,27)=0.07816, p=0.7819
Figure 9R	GFP: Water=7, DiD=9	mice	Two-way ANOVA	interaction: F(1,27)=0.7727, p=0.3871
	Cre: Water=7, DiD=8	mice		DiD: F(1,27)=0.1018, p=0.7521
				virus: F(1,27)=0.04304, p=0.8372
Figure 9S	GFP: Water=7, DiD=9	mice	Three-way repeated measures ANOVA	stimulus strength x virus: F(3,75)=1.695, p=0.1753
	Cre: Water=8, DiD=6	mice		stimulus strength x DiD: F(3,75)=0.5282, p=0.6643
				stimulus strength x DiD x virus: F(3,75)=1.176, p=0.3247
				virus x DiD: F(1,25)= 0.4236, p=0.5211
				stimulus strength: F(3,75)=58.08, p<0.0001
				DiD: F(1,25)=0.8615, p=0.3622
				virus: F(1,25)=3.583, p=0.07
Figure 9T	GFP: Water=7, DiD=9	mice	Two-way ANOVA	interaction: F(1,25)=0.0464, p=0.8312
	Cre: Water=8, DiD=6	mice		DiD: F(1,25)=0.9134, p=0.3484
				virus: F(1,25)=2.475, p=0.1282
Figure 10C	mCherry: Water=7, DiD=8	mice	Two-way ANOVA	interaction: F(1,23)=1.014, p=0.3244
	hM4Di: Water=6, DiD=6	mice		DiD: F(1,23)=5.232, p=0.0317
				virus: F(1,23)=0.8160, p=0.3757
Figure 10D	mCherry: Water=7, DiD=8	mice	Two-way ANOVA	interaction: F(1,23)=12.83, p=0.0016
	hM4Di: Water=6, DiD=6	mice		DiD: F(1,23)1.723, p=0.2023
				virus: F(1,23)=1.410, p=0.2472
				Holm-Sidak post-hoc, water mCherry vs. DiD mCherry p=0.0077, DiD mCherry vs. DiD hm4di p=0.0116
Figure 10E	mCherry: Water=8, DiD=8	mice	Two-way ANOVA	interaction: F(1,28)=0.6281, p=0.4347
	hM4Di: Water=9, DiD=7	mice		DiD: F(1,28)=0.02297, p=0.088
				virus: F(1,28)=0.1749, p=0.6790
Figure 10F	mCherry: Water=8, DiD=8	mice	Two-way ANOVA	interaction: F(1,28)=0.9090, p=0.3486
	hM4Di: Water=9, DiD=7	mice		DiD: F(1,28)=0.1287, p=0.7225
				virus: F(1,28)5.239, p=0.0298
Figure 10G	mCherry: Water=7, DiD=8	mice	Three-way repeated measures ANOVA	stim strength: F(3, 69)=25.27, p>0.0001
	hM4Di: Water=6, DiD=6	mice		DiD: F(1,23)=0.02758, p=0.8696
				virus: F(1,23)=0.07716, p=0.7837
				stim strength x DiD: F(3,69)=0.9065, p=0.4426
				stim strength x virus: F(3,69)=0.7932, p=0.5018
				DiD x virus: F(1,23)=0.9761, p=0.3334
				stim strength x DiD x virus: F(3,69)=1.036, p=0.3823
Figure 10H	mCherry: Water=7, DiD=8	mice	Two-way ANOVA	interaction: F(1,23)=0.2752, p=0.6049
	hM4Di: Water=6, DiD=6	mice		DiD: F(1,23)=0.4492, p=0.5094
				virus: F(1,23)=0.6380, p=0.4326
Figure 10I	mCherry: Water=8, DiD=8	mice	Three-way repeated measures ANOVA	stim strength: F(3,78)=82.19, p<0.0001
	hM4Di: Water=9, DiD=7	mice		DiD: F(1,26)=0.5068, p=0.4829,
				virus: F(1,26)=2.580, p=0.1033
				stim strength x DiD: F(3,78)=0.9405, p=0.4253
				stim strength x virus: F(3,78)=0.8116, p=0.4913
				DiD x virus: F(1,26)=10.95, p=0.0028
				stim strength x DiD x virus: F(3,78)=4.755, p=0.0043
Figure 10J	mCherry: Water=8, DiD=8	mice	Two-way ANOVA	interaction: F(1,26)9.745, p=0.0044
	hM4Di: Water=9, DiD=7	mice		DiD: F(1,26)=0.0319, p=0.8596
				virus: F(1,26)=0.23=63, p=0.2713
				Holm-Sidak post-hoc DiD mCherry vs. DiD hm4Di p=0.0438
Figure 10M	mCjerry: Water=8, DiD=7	mice	Two-way ANOVA	interaction: F(1,28)=0.5537, p=0.4630
	hM4Di: Water=8, DiD=9	mice		DiD: F(1,28)=00.5258, p=0.4744,
				virus: F(1,28)=2.218, p=0.1476
Figure 10N	mCherry: Water=8, DiD=7	mice	Two-way ANOVA	interaction: F(1,28)=0.1255, p=0.7258
	hM4Di: Water=8, DiD=9	mice		DiD: F(1,28)=5.582, p=0.0253
				virus: F(1,28)=0.4324, p=0.5162
Figure 10O	mherry: Water=9, DiD=8	mice	Two-way ANOVA	interaction: F(1,28)=3.310, p=0.0796
	hM4Di: Water=6, DiD=9	mice		DiD: F(1,28)=0.0902, p=0.7661
				virus: F(1,28)=0.5163, p=0.4784
Figure 10P	mherry: Water=9, DiD=8	mice	Two-way ANOVA	interaction: F(1,28)=0.0942, p=0.7612
	hM4Di: Water=6, DiD=9	mice		DiD: F(1,28)=1.093, p=0.3047
				virus: F(1,28)=0.4362, p=0.5143
Figure 10Q	mCherry: Water=8, DiD=7	mice	Three-way repeated measures ANOVA	stim strength: F(2,78)=118.2, p<0.0001
	hM4Di: Water=8, DiD=9	mice		virus: F(1,26)=2.602, p=0.1188
				DiD: F(1,26)=1.113, p=0.3012
				stim strength x virus: F(3,78)=3.156, p=0.0294
				stim strength x DiD: F(3,78)=2.596, p=0.0583
				virus x DiD: F(1,26)=4.396, p=0.0459
				stim strength x DiD x virus: F(3,78)=2.808, p=0.045
Figure 10R	mCherry: Water=8, DiD=7	mice	Two-way ANOVA	interaction: F (1, 26) = 1.291, p=0.2662
	hM4Di: Water=8, DiD=9	mice		DiD: F (1, 26) = 7.106, p=0.0130
				virus: F (1, 26) = 1.627, p=0.2134
Figure 10S	mherry: Water=9, DiD=8	mice	Three-way repeated measures ANOVA	stim strength: F(3,81)=57.59, p<0.0001
	hM4Di: Water=6, DiD=9	mice		DiD: F(1,27)=0.000017, p=0.9897
				virus: F(1,27)=0.3338, p=0.5682
				stim strength x DiD: F(3,81)=0.2623, p=0.8254
				stim strength x virus: F(3,81)=0.9185, p=0.4358
				DiD x virus: F(1,27)=0.00729, p=0.9326
				stim strength x DiD x virus: F(3,81)=0.2617, p=0.8528
Figure 10T	mherry: Water=9, DiD=8	mice	Two-way ANOVA	interaction: F(1,27)=0.1176, p=0.7343
	hM4Di: Water=6, DiD=9	mice		DiD: F(1,27)=0.1697, p=0.6836
				virus: F(1,27)=0.6640, p=0.4223

## Sheet: Supplemental Figures
Data	Groups (N)	N terms	Hypothesis Test	Test value (df) and p-value
S1B	Females: Water=8, DiD=8	mice	Two-way ANOVA	interaction: F(1,28)=0.1204, p=0.7312
	Males: Water=8, DiD=8	mice		sex: F(1,28)=1.162, p=0.2902
				CNO: F(1,28)=0.1526, p=0.6990
S1C	Females: Water=8, DiD=8	mice	Two-way ANOVA	interaction: F(1,28)=0.6185, p=0.4382
	Males: Water=8, DiD=8	mice		sex: F(1,28)=0.004338, p=0.9480
				CNO: F(1,28)=0.05018, p=0.8244
S1D	Water=8	mice	Two-way repeated measures ANOVA	interaction: F(3,42)=0.9912, p=0.4063
	DiD=8	mice		stimulus strength: F(3,42)=135.5, p<0.0001
				CNO: F(1,14)=0.3137, p=0.5483
S1E	Water=8	mice	Two-way repeated measures ANOVA	interaction: F(3,42)=1.663, p=0.1895
	DiD=8	mice		stimulus strength: F(3,42)=185.3, p<0.0001
				CNO: F(1,14)=2.082, p=0.1711
S1F	Females: Water=8, DiD=8	mice	Two-way ANOVA	interaction: F(1,28)=0.7202, p=0.4033
	Males: Water=8, DiD=8	mice		sex: F(1,28)=4.365, p=0.0459
				CNO: F(1,28)=0.2143, p=0.6470
S1G	Females: Water=8, DiD=8	mice	Two-way ANOVA	interaction: F(1,28)=0.2579, p=0.6156
	Males: Water=8, DiD=8	mice		sex: F(1,28)=2.160, p=0.1528
				CNO: F(1,28)=0.8553, p=0.3629
S1H	Females: Water=8, DiD=8	mice	Two-way ANOVA	interaction: F(1,28)=0.5936, p=0.4475
	Males: Water=8, DiD=8	mice		sex: F(1,28)=2.523, p=0.1445
				CNO: F(1,28)=0.6587, p=0.4239
S1I	Females: Water=8, DiD=8	mice	Two-way ANOVA	interaction: F(1,28)=0.07563, p=0.7852
	Males: Water=8, DiD=8	mice		sex: F(1,28)=0.08771, p=0.7693
				CNO: F(1,28)=0.02834, p=0.8668
S1J	Females: Water=8, DiD=8	mice	Two-way ANOVA	interaction: F(1,28)=2.374, p=0.1346
	Males: Water=8, DiD=8	mice		sex: F(1,28)=0.000948, p=0.0.9957
				CNO: F(1,28)=0.01903, p=0.8668
S1K	Females: Water=8, DiD=8	mice	Two-way ANOVA	interaction: F(1,28)=0.7706, p=0.3875
	Males: Water=8, DiD=8	mice		sex: F(1,28)=1.775, p=0.1936
				CNO: F(1,28)=1.824, p=0.1877
S1L	Females: Water=8, DiD=8	mice	Two-way ANOVA	interaction: F(1,28)=2.293, p=0.1331
	Males: Water=8, DiD=8	mice		sex: F(1,28)=0.08412, p=0.7739
				CNO: F(1,28)=5.595, p=0.0212
S1M	Females: Water=8, DiD=8	mice	Two-way ANOVA	interaction: F(1,28)=1.668, p=0.2071
	Males: Water=8, DiD=8	mice		sex: F(1,28)=1.079, p=0.3079
				CNO: F(1,28)=0.001453, p=0.9699
S2B	mCherry=4/2-3	mice/slices	Two-sided Student's unpaired t-test	t(6)=6.532, p=0.0006
	hM3Dq=4/2-3	mice/slices
S2F	mCherry=4/2-3	mice/slices	Two-sided Student's unpaired t-test	t(5)=5.154, p=0.0036
	hM3Dq=4/2-3	mice/slices
S3A	Females: Water=8, DiD=9	mice	Two-way ANOVA	interaction F(1,31)=1.351, p=0.2541
	Males: Water=8, DiD=8	mice		sex: F(1,31)=0.4748, p=0.4959
				virus: F(1,31)=0.3689, p=0.584
S3B	Females: Water=8, DiD=9	mice	Two-way ANOVA	interaction: F(1,31)=0.4112, p=0.5261
	Males: Water=8, DiD=8	mice		sex: F(1,31)=0.09316, p=0.7622
				virus: F(1,31)=0.02653, p=0.8717
S3C	Females: Water=9, DiD=7	mice	Two-way ANOVA	interaction: F(1,30)=0.3754, p=0.5447
	Males: Water=10, DiD=8	mice		sex: F(1,30)=4.229, p=0.0485
				virus: F(1,30)=4.191, p=0.0495
S3D	Females: Water=9, DiD=7	mice	Two-way ANOVA	interaction: F(1,30)=0.1305, p=0.7204
	Males: Water=10, DiD=8	mice		sex: F(1,30)=10.59, p=0.0029
				virus: F(1,30)=9.326, p=0.0047
				Holm-Sidak post-hoc female mCherry vs. hM3dq p=0.0489
S3E	Females: Water=8, DiD=9	mice	Two-way ANOVA	interaction: F(1,31)=0.1347, p=0.7161
	Males: Water=8, DiD=8	mice		sex: F(1,31)=26.89, p<0.0001
				virus: F(1,31)=0.5604, p=0.4589
S3F	Females: Water=8, DiD=9	mice	Two-way ANOVA	interaction: F(1,31)=0.0341, p=0.8546
	Males: Water=8, DiD=8	mice		sex: F(1,31)=20.41, p<0.0001
				virus: F(1,31)=0.0352, p=0.8523
S3G	Females: Water=9, DiD=7	mice	Two-way ANOVA	interaction: F(1,30)=0.3027, p=0.5863
	Males: Water=10, DiD=8	mice		sex: F(1,30)=26.49, p<0.0001
				virus: F(1,30)=1.413, p=0.2439
S3H	Females: Water=9, DiD=7	mice	Two-way ANOVA	interaction: F(1,30)=0.1694, p=0.6835
	Males: Water=10, DiD=8	mice		sex: F(1,30)=54.73, p<0.0001
				virus: F(1,30)=1.745, p=0.1965
S4B	Females: Water=8, DiD=8	mice	Two-way ANOVA	interaction: F(1,28)=0.2612, p=0.6455
	Males: Water=8, DiD=8	mice		sex: F(1,28)=2.057, pp=0.1625
				DiD: F(1,28)=0.01356, p=0.9081
S4C	Females: Water=8, DiD=8	mice	Two-way ANOVA	interaction: F(1,28)=0.01294, p=0.9176
	Males: Water=8, DiD=8	mice		sex: F(1,28)=0.4284, p=0.5180
				DiD: F(1,28)=0.03006, p=0.8636
S4D	Females: Water=8, DiD=8	mice	Two-way ANOVA	interaction, F(1,28)=0.0732, p=0.7887
	Males: Water=8, DiD=8	mice		sex: F(1,28)=3.010, p=0.0937
				DiD: F(1,28)=0.00598, p=0.9389
S4E	Females: Water=8, DiD=8	mice	Two-way ANOVA	interaction: F(1,28)=0.2769, p=0.6029
	Males: Water=8, DiD=8	mice		sex: F(1,28)=0.7692, p=0.3879
				DiD: F(1,28)=0.09042, p=0.7659
S4F	Females: Water=8, DiD=8	mice	Two-way ANOVA	interaction: F(1,28)=0.2003, p=0.6579
	Males: Water=8, DiD=8	mice		sex: F(1,28)=5.090, p=0.0321
				DiD: F(1,28)=0.011, p=0.9172
S4G	Females: Water=8, DiD=8	mice	Two-way ANOVA	interaction: F(1,28)=0.01128, p=0.9162
	Males: Water=8, DiD=8	mice		sex: F(1,28)=1.192, p=0.2842,
				DiD: F(1,28)=0.05686, p=0.8133
S4H	Water=8	mice	Two-way repeated measures ANOVA	interaction: F(3,42)=0.8026, p=0.4995
	DiD=8	mice		stimulus strength F(3,42)=55.14, p<0.0001
				DiD: F(1,14)=0.7259, p=0.4085
S4I	Water=8	mice	Two-way repeated measures ANOVA	interaction: F(3,42)=10.69, p<0.0001
	DiD=8	mice		stimulus strength: F(3,42)=48.45, p<0.0001
				DiD: F(1,14)=12.83, p=0.0016
				Holm-Sidak post-hoc water vs DiD 105 db: p=0.001, 120 dB: p<0.0001
S4J	Females: Water=8, DiD=8	mice	Two-way ANOVA	interaction: F(1,28)=6.366, p=0.0176
	Males: Water=8, DiD=8	mice		sex: F(1,28)=4.611, p=0.0406
				DiD: F(1,28)=13.16, p=0.0011
				Holm-Sidak post-hoc male water vs. male DiD p=0.003
S4K	Water=8	mice	Two-way repeated measures ANOVA	interaction: F(3,42)=5.274, p=0.0035
	DiD=8	mice		stimulus strength: F(3,42)=39.78, p<0.0001
				DiD: F(1,14)=2.207, p=0.0242
				Holm-Sidak post-hoc water vs. DiD 105 dB: p=0.0311, 120 dB: p=0.0006
S5C	Water=10/1-4	mice/trials	Two-tailed Student's unpaired t-test	t(19)=2.582, p=0.0183
	DiD=11/1-4	mice/trials
S5E	Water=7/1-4	mice/trials	Two-tailed Student's unpaired t-test	t(13)=0.2215, p=0.8282
	DiD=8/1-4	mice/trials
S5G	Water=10/1-4	mice/trials	Two-tailed Student's unpaired t-test	t(20)=0.1574, p=0.8765
	DiD=12/1-4	mice/trials
S5H	Water=7/1-4	mice/trials	Two-tailed Student's unpaired t-test	t(13)=0.2981, p=0.7704
	DiD=8/1-4	mice/trials
S5K	Water=9/1-4	mice/trials	Two-tailed Student's unpaired t-test	t(18)=0.4728, p=0.642
	DiD=11/1-4	mice/trials
S5M	Water=7/1-4	mice/trials	Two-tailed Student's unpaired t-test	t(13)=0.3188, p=0.7549
	DiD=8/1-4	mice/trials
S5O	Water=9/1-4	mice/trials	Two-tailed Student's unpaired t-test	t(19)=0.0633, p=0.9502
	DiD=12/1-4	mice/trials
S5Q	Water=7/1-4	mice/trials	Two-tailed Student's unpaired t-test	t(13)=0.347, p=0.7342
	DiD=8/1-4	mice/trials
S7B	Water=8/10	mice/trials	Two-tailed Student's unpaired t-test	t(14)=2.924, p=0.0111
	DiD=8/10	mice/trials
S7D	Water=8/10	mice/trials	Two-tailed Student's unpaired t-test	t(14)=1.368, p=0.1927
	DiD=8/10	mice/trials
S7F	Water=8/10	mice/trials	Two-tailed Student's unpaired t-test	t(14)=0.7625, p=0.4584
	DiD=8/10	mice/trials
S7H	Water=8/10	mice/trials	Two-tailed Student's unpaired t-test	t(14)=1.729, p=0.1058
	DiD=8/10	mice/trials
S8C	Water=6/1-4	mice/trials	Two-tailed Student's unpaired t-test	t(12)=1.058, p=0.3107
	DiD=8/1-4	mice/trials
S8E	Water=9/1-4	mice/trials	Two-tailed Student's unpaired t-test	t(17)=0.5325, p=0.6013
	DiD=10/1-4	mice/trials
S8G	Water=8/1-4	mice/trials	Two-tailed Student's unpaired t-test	t(14)=0.2529, p=0.804
	DiD=8/1-4	mice/trials
S8I	Water=11/1-4	mice/trials	Two-tailed Student's unpaired t-test	t(21)=0.3883, p=0.7017
	DiD=12/1-4	mice/trials
S8K	Water=6/1-4	mice/trials	Two-tailed Student's unpaired t-test	t(12)=0.01504, p=0.9882
	DiD=8/1-4	mice/trials
S8M	Water=9/1-4	mice/trials	Two-tailed Student's unpaired t-test	t(17)=0.08381, p=0.9342
	DiD=10/1-4	mice/trials
S8O	Water=8/1-4	mice/trials	Two-tailed Student's unpaired t-test	t(14)=2.917, p=0.0113
	DiD=8/1-4	mice/trials
S8Q	Water=11/1-4	mice/trials	Two-tailed Student's unpaired t-test	t(21)=0.4308, p=0.671
	DiD=12/1-4	mice/trials
S10B	GFP=3/2	mice/slices	Two-tailed Student's unpaired t-test	t(4)=4.641, p=0.0097
	Cre=3/2	mice/slices
S11A	GFP: Water=7, DiD=7	mice	Two-way ANOVA	interaction: F(1,27)=0.2804, p=0.6007
	Cre= Water=9, DiD=8	mice		DiD: F(1,27)=0.0029, p=0.9573
				virus: F(1,27)=0.1157, p=0.7363)
S11B	GFP: Water=7, DiD=7	mice	Two-way ANOVA	interaction: F(1,27)=0.0813, p=0.7776
	Cre= Water=9, DiD=8	mice		DiD: F(1,27)=0.3737, p=.5461
				virus: F(1,27)=0.3027, p=0.5876
S11C	GFP: Water=7, DiD=8	mice	Two-way ANOVA	interaction: F(1,26)=0.1345, p=0.7167
	Cre: Water=9, DiD=6	mice		DiD: F(1,26)=0.9586, p=0.3366
				virus: F(1,26)=0.0253, p=0.8746
S11D	GFP: Water=7, DiD=8	mice	Two-way ANOVA	interaction: F(1,26)=0.8505, p=0.3649
	Cre: Water=9, DiD=6	mice		DiD: F(1,26)=0.6862, p=0.4150
				virus: F(1,26)=1.477, p=0.2351
S11E	GFP: Water=7, DiD=7	mice	Two-way ANOVA	interaction: F(1,27)=0.9632, p=0.3351
	Cre= Water=9, DiD=8	mice		DiD: F(1,27)=0.3147, p=0.5794
				virus: F(1,27)=2.498, p=0.0974
S11F	GFP: Water=7, DiD=7	mice	Two-way ANOVA	interaction: F(1,27)=0.9632, p=0.3351
	Cre= Water=9, DiD=8	mice		DiD: F(1,27)=0.3147, p=0.5794
				virus: F(1,27)=2.498, p=0.0974
S11G	GFP: Water=7, DiD=8	mice	Two-way ANOVA	interaction: F(1,26)=2.166, p=0.1531
	Cre: Water=9, DiD=6	mice		DiD: F(1,26)=4.651, p=0.0405
				virus: F(1,26)=0.9236, p=0.3435
S11H	GFP: Water=7, DiD=8	mice	Two-way ANOVA	interaction: F(1,26)=2.166, p=0.1531
	Cre: Water=9, DiD=6	mice		DiD: F(1,26)=4.651, p=0.0405
				virus: F(1,26)=0.9236, p=0.3435
S11I	GFP=9	mice	Two-way repeated measures ANOVA	interaction: F(11,165)=13.93, p<0.0001
	Cre=8	mice		day: F(11,165)=342.5, p<0.0001
				virus: F(1,15)=16.94, p=0.0009
				Holm-Sidak post-hoc GFP vs. Cre all days except day 1 p<0.05
S11J	GFP=9	mice	Two-tailed Student's unpaired t-test	t(15)=3.741, p=0.002
	Cre=8	mice
S11K	GFP=9	mice	Two-tailed Student's unpaired t-test	t(15)=2.920, p=0.0106
	Cre=8	mice
S11L	GFP=9	mice	Two-way repeated measures ANOVA	interaction: F(11,143)=0.3609, p=0.9688
	Cre=6	mice		day: F(11,143)=98.92, p<0.0001
				virus: F(1,13)=0.02151, p=0.8857
S11M	GFP=9	mice	Two-tailed Student's unpaired t-test	t(13)=0.1509, p=0.8824
	Cre=6	mice
S11N	GFP=9	mice	Two-tailed Student's unpaired t-test	t(13)=1.194, p=0.2537
	Cre=6	mice
S11O	GFP: Water=7, DiD=7	mice	Two-way ANOVA	interaction: F(1,27)=0.8971, p=0.3520
	Cre= Water=9, DiD=8	mice		DiD: F(1,27)=4.022, p=0.0500
				virus: F(1,27)=0.5658, p=0.4584
S11P	GFP: Water=7, DiD=8	mice	Two-way ANOVA	interaction: F(1,26)=0.4579, p=0.5046
	Cre: Water=9, DiD=6	mice		DiD: F(1,26)=2.754, p=0.1090
				virus: F(1,26)=1.598, p=0.2174
S11Q	GFP: Water=8, DiD=9	mice	Two-way ANOVA	interaction: F(1,28)=0.4915, p=0.4891
	Cre: Water=8, DiD=7	mice		DiD: F(1,28)=1.060, p=0.3119
				virus: F(1,28)=1.671, p=0.2067
S11R	GFP: Water=8, DiD=9	mice	Two-way ANOVA	interaction: F(1,28)=0.9930, p=0.3275
	Cre: Water=8, DiD=7	mice		DiD: F(1,28)=1.066, p=0.3108
				virus: F(1,28)=0.04981, 0.8250
S11S	GFP: Water=8, DiD=9	mice	Two-way ANOVA	interaction: F(1,31)=0.01133, p=0.9159
	Cre: Water=9, DiD=9	mice		DiD: F(1,31)=1.367, p=0.2512
				virus: F(1,31)=1.453, p=0.2372
S11T	GFP: Water=8, DiD=9	mice	Two-way ANOVA	interaction: F(1,31)=4.409, p=0.044
	Cre: Water=9, DiD=9	mice		DiD: F(1,31)=0.3780, p=0.5432
				virus: F(1,31)=0.6709, p=0.4190
S11U	GFP: Water=8, DiD=9	mice	Two-way ANOVA	interaction: F(1,28)=9.334, p=0.0049
	Cre: Water=8, DiD=7	mice		DiD: F(1,28)=1.173, p=0.2879
				virus: F(1,28)=0.3086, p=0.5830
				Holm-Sidak post-hoc water GFP vs DiD GFP p=0.0386
S11V	GFP: Water=8, DiD=9	mice	Two-way ANOVA	interaction: F(1,28)=9.334, p=0.0049
	Cre: Water=8, DiD=7	mice		DiD: F(1,28)=1.173, p=0.2879
				virus: F(1,28)=0.3086, p=0.5830
				Holm-Sidak post-hoc water GFP vs DiD GFP p=0.0386
S11W	GFP: Water=8, DiD=9	mice	Two-way ANOVA	interaction: F(1,31)=8.657, p=0.0064
	Cre: Water=9, DiD=9	mice		DiD: F(1,31)=0.003814, p=0.9504
				virus: F(1,31)=0.1529, p=0.6978
S11X	GFP: Water=8, DiD=9	mice	Two-way ANOVA	interaction: F(1,31)=8.657, p=0.0064
	Cre: Water=9, DiD=9	mice		DiD: F(1,31)=0.003814, p=0.9504
				virus: F(1,31)=0.1529, p=0.6978
S11Y	GFP=8	mice	Two-way repeated measures ANOVA	interaction: F(11,143)=1.804, p=0.0584
	Cre=7	mice		day: F(11,143)=114.7, p<0.0001
				virus: F(1,13)=1.026, p=0.3295
S11Z	GFP=8	mice	Two-tailed Student's unpaired t-test	t(13)=1.026, p=0.3237
	Cre=7	mice
S11AA	GFP=8	mice	Two-tailed Student's unpaired t-test	t(13)=1.335, p=0.2048
	Cre=7	mice
S11BB	GFP=9	mice	Two-way repeated measures ANOVA	interaction: F(11,176)=1.970, p=0.0339
	Cre=9	mice		day: F(11,176)=111.9, p<0.0001
				virus: F(1,16)=2.319, p=0.1473
S11CC	GFP=9	mice	Two-tailed Student's unpaired t-test	t(16)=0.1509, p=0.8824
	Cre=9	mice
S11DD	GFP=9	mice	Two-tailed Student's unpaired t-test	t(16)=1.266, p=0.2235
	Cre=9	mice
S11EE	GFP: Water=8, DiD=8	mice	Two-way ANOVA	interaction: F(1,27)=0.8971, p=0.3520
	Cre: Water=9, DiD=6	mice		DiD: F(1,27)=4.022, p=0.0500
				virus: F(1,27)=0.5658, p=0.4584
S11FF	GFP: Water=8, DiD=9	mice	Two-way ANOVA	interaction: F(1,26)=0.4579, p=0.5046
	Cre: Water=9, DiD=9	mice		DiD: F(1,26)=2.754, p=0.1090
				virus: F(1,26)=1.598, p=0.2174
S12A	mCherry: Water=8, DiD=7	mice	Two-way ANOVA	interaction: F(1,28)=0.2804, p=0.6007
	hM4Di: Water=8, DiD=9	mice		DiD: F(1,28)=0.0029, p=0.9573
				virus: F(1,28)=0.1157, p=0.7363
S12B	mCherry: Water=8, DiD=7	mice	Two-way ANOVA	interaction: F(1,28)=0.0813, p=0.7776
	hM4Di: Water=8, DiD=9	mice		DiD: F(1,28)=0.3737, p=.5461
				virus: F(1,28)=0.3027, p=0.5876
S12C	mCherry: Water=9, DiD=8	mice	Two-way ANOVA	interaction: F(1,27)=2.801, p=0.1057
	hM4Di: Water=6, DiD=8	mice		DiD: F(1,27)=0.8712, p=0.3589
				virus: F(1,27)=3.902, p=0.0585
S12D	mCherry: Water=9, DiD=8	mice	Two-way ANOVA	interaction: F(1,27)=3.663, p=0.0663
	hM4Di: Water=6, DiD=8	mice		DiD: F(1,27)=1.550, p=0.2238
				virus: F(1,27)=0.4916, p=0.4892
S12E	mCherry: Water=8, DiD=7	mice	Two-way ANOVA	interaction: F(1,28)=0.007162, p=0.9332
	hM4Di: Water=8, DiD=9	mice		DiD: F(1,28)=0.1121, p=0.7402
				virus: F(1,28)=3.291, p=0.0804
S12F	mCherry: Water=8, DiD=7	mice	Two-way ANOVA	interaction: F(1,28)=0.007162, p=0.9332
	hM4Di: Water=8, DiD=9	mice		DiD: F(1,28)=0.1121, p=0.7402
				virus: F(1,28)=3.291, p=0.0804
S12G	mCherry: Water=9, DiD=8	mice	Two-way ANOVA	interaction: F(1,27)=1.218, p=0.2794
	hM4Di: Water=6, DiD=8	mice		DiD: F(1,28)=0.3050, p=0.5853
				virus: F(1,28)=0.0928, p=0.7630
S12H	mCherry: Water=9, DiD=8	mice	Two-way ANOVA	interaction: F(1,27)=0.9658, p=0.3345
	hM4Di: Water=6, DiD=8	mice		DiD: F(1,27)=0.1423, p=0.7089
				virus: F(1,27)=0.1964, p=0.6611
S12I	mCherry=7	mice	Two-tailed Student's unpaired t-test	t(14)=1.355, p=0.1969
	hM4Di=9	mice
S12J	mCherry=7	mice	Two-tailed Student's unpaired t-test	t(14)=1.114, p=0.2840
	hM4Di=9	mice
S12K	mCherry=7	mice	Two-tailed Student's unpaired t-test	t(14)=0.7428, p=0.4699
	hM4Di=9	mice
S12L	mCherry=7	mice	Two-tailed Student's unpaired t-test	t(14)=0.9671, p=0.3499
	hM4Di=9	mice
S12M	mCherry=8	mice	Two-tailed Student's unpaired t-test	t(15)=1.224, p=0.2398
	hM4Di=9	mice
S12N	mCherry=8	mice	Two-tailed Student's unpaired t-test	t(15)=1.132, p=0.2753
	hM4Di=9	mice
S12O	mCherry=8	mice	Two-tailed Student's unpaired t-test	t(15)=0.7164, p=0.4847
	hM4Di=9	mice
S12P	mCherry=8	mice	Two-tailed Student's unpaired t-test	t(15)=1.318, p=0.2073
	hM4Di=9	mice
S12Q	mCherry: Water=8, DiD=7	mice	Two-way ANOVA	interaction: F(1,28)=2.708, p=0.111
	hM4Di: Water=8, DiD=9	mice		DiD: F(1,28)=13.22, p=0.0011
				virus: F(1,28)=0.0006, p=0.9801
				Holm-Sidak test for multiple comparisons water hm4Di vs. DiD hm4Di p=0.003
S12R	mCherry: Water=9, DiD=7	mice	Two-way ANOVA	interaction: F(1,28)=01.649, p=0.2096
	hM4Di: Water=9, DiD=6	mice		DiD: F(1,28)=0.08301, p=0.7754
				virus: F(1, 28)=3.287, p=0.086
S12S	mCherry: Water=7, DiD=8	mice	Two-way ANOVA	interaction: F(1,23)=0.1562, p=0.6963
	hM4Di: Water=6, DiD=6	mice		DiD: F(1,23)=0.1617, p=0.6913
				virus: F(1,23)=1.021, p=0.3229
S12T	mCherry: Water=7, DiD=8	mice	Two-way ANOVA	interaction: F(1,23)=0.3261, p=0.5735
	hM4Di: Water=6, DiD=6	mice		DiD: F(1,23)=0.1708, p=0.6832
				virus: F(1,23)=0.6076, p=0.4437
S12U	mCherry: Water=8, DiD=8	mice	Two-way ANOVA	interaction: F(1,28)=0.6047, p=0.4433
	hM4Di: Water=9, DiD=7	mice		DiD: F(1,28)=0.5476, p=0.4655
				virus: F(1,28)=2.396, p=0.1329
S12V	mCherry: Water=8, DiD=8	mice	Two-way ANOVA	interaction: F(1,28)=1.008, p=0.3239
	hM4Di: Water=9, DiD=7	mice		DiD: F(1,28)=1.216, p=0.2795
				virus: F(1,28)=4.482, p=0.0433
S12W	mCherry: Water=7, DiD=8	mice	Two-way ANOVA	interaction: F(1,23)=0.00011, p=0.9915
	hM4Di: Water=6, DiD=6	mice		DiD: F(1,23)=1.799, p=0.1930
				virus: F(1,23)=1.731, p=0.2013
S12X	mCherry: Water=7, DiD=8	mice	Two-way ANOVA	interaction: F(1,23)=0.00011, p=0.9915
	hM4Di: Water=6, DiD=6	mice		DiD: F(1,23)=1.799, p=0.1930
				virus: F(1,23)=1.731, p=0.2013
S12Y	mCherry: Water=8, DiD=8	mice	Two-way ANOVA	interaction: F(1,28)=9.503, p=0.0046
	hM4Di: Water=9, DiD=7	mice		DiD: F(1,28)=0.02741, p=0.8697
				virus: F(1,28)=3.813, p=0.0609
				Holm-Sidak post-hoc DiD mCherry vs. DiD hm4Di p=0.0106
S12Z	mCherry: Water=8, DiD=8	mice	Two-way ANOVA	interaction: F(1,28)=9.505, p=0.0046
	hM4Di: Water=9, DiD=7	mice		DiD: F(1,28)=0.02668, p=0.8714
				virus: F(1,28)=3.813, p=0.0613
				Holm-Sidak test for multiple comparisons DiD mCherry vs. DiD hm4Di p=0.0106
S12AA	mCherry=7	mice	Two-tailed Student's unpaired t-test	t(11)=2.561, p=0.0265
	hM4Di=6	mice
S12BB	mCherry=7	mice	Two-tailed Student's unpaired t-test	t(11)=0.09569, p=0.9255
	hM4Di=6	mice
S12CC	mCherry=7	mice	Two-tailed Student's unpaired t-test	t(11)=2,488, p=0.0301
	hM4Di=6	mice
S12DD	mCherry=7	mice	Two-tailed Student's unpaired t-test	t(11)=0.1693, p=0.8686
	hM4Di=6	mice
S12EE	mCherry=8	mice	Two-tailed Student's unpaired t-test	t(13)=0.4194, p=0.6817
	hM4Di=7	mice
S12FF	mCherry=8	mice	Two-tailed Student's unpaired t-test	t(13)=0.6729, p=0.5128
	hM4Di=7	mice
S12GG	mCherry=8	mice	Two-tailed Student's unpaired t-test	t(13)=0.3153, p=0.7576
	hM4Di=7	mice
S12HH	mCherry=8	mice	Two-tailed Student's unpaired t-test	t(13)=0.6684, p=0.5156
	hM4Di=7	mice
S12II	mCherry: Water=7, DiD=8	mice	Two-way ANOVA	interaction: F(1,23)=0.2698, p=0.6084
	hM4Di: Water=6, DiD=8	mice		DiD: F(1,23)=4.057, p=0.0558
				virus: F(1,23)=2.422, p=0.1333
S12JJ	mCherry: Water=8, DiD=8	mice	Two-way ANOVA	interaction: F(1,28)=3.995, p=0.0554
	hM4Di: Water=10, DiD=7	mice		DiD: F(1,28)=0.6106, p=0.4411
				virus: F(1,28)=0.9075, p=0.3489
