# Supplementary material for: Subcortical serotonin 5HT2c receptor-containing neurons sex-specifically regulate binge-like alcohol consumption, social, and arousal behaviors in mice
Source: Nat Commun. 2023 Mar 31;14:1800. doi: 10.1038/s41467-023-36808-2 (PMC10066391; doi:10.1038/s41467-023-36808-2)
Supplement: Supplementary file 4 — Source Data [file 41467_2023_36808_MOESM4_ESM.zip › Source Data Flanigan et al 2022.xlsx]

## Sheet: Figure 1
GCaMP
Figure 1F	Females	Males		Figure 1H	Females	Males		Figure 1J	Females	Males		Figure 1L	Females	Males		Figure 1N	Females	Males		Figure 1P	Females	Males		Figure 1R	Females	Males		Figure 1T	Females	Males
	5.08488	1.1268			0.576198	-0.18087			-0.33293	-0.3773			0.122495	-0.44146			1.51535	2.38717			0.627189	1.16109			0.132323	-0.25186			-0.17517	-0.57017
	-0.85823	3.11862			-0.07562	0.435157			-1.02245	-1.07463			-0.4083	-0.31048			3.92964	3.83013			0.988554	0.560752			-1.04594	-0.45055			-0.01871	0.298856
	0.930402	3.03718			0.753575	0.639803			-1.17979	-0.34948			-0.29194	-0.06204			1.35198	4.94744			1.5953	0.832329			-0.19424	-0.55702			0.041215	-0.10094
	1.72357	0.18385			0.086431	0.076575			-0.74699	-0.81991			0.237462	-0.90996			2.8577	4.564			-0.23941	1.00684			-0.2291	-0.3423			-0.14578	-0.90951
	1.81992	1.92973			0.084601	0.011992			-0.23113	-0.74965			-0.04482	-1.04604			3.04027	2.32441			0.17948	2.2501			-0.05819	-0.65951			0.080445	-2.29045
	4.87387	1.30121			-0.00348	-0.11417			-0.33372	-0.27762			-0.05626	-0.01853			1.70029	1.37439			-0.06355	1.29448			-0.05047	0.14086			1.11621	-0.1833
	1.92286	2.43347			0.916887	0.287103			-0.37043	-1.45608			-0.50563	-1.21862			1.89213	3.76018			0.675469	1.1254			-1.082	-1.81557			-0.8729	-0.5291
	1.12515	0.717118			0.203438	0.19289			-0.21236	-1.42407			0.575303	-1.22234			2.30857	4.649			0.604647	1.62895			0.400912	-1.06106			0.960722	-1.00631
	0.800988	0.455186			-0.14549	0.046695			-0.81376	-1.23583			0.155602	-1.49972			1.28257	3.99667			0.392277	1.02568			0.230165	-1.08839			0.254174	-0.64714
	2.88303	1.88267			-0.01255	0.707147			-0.76657	-1.53974			0.211702	-1.39887			1.82342	3.02304			0.712716	1.06311			-0.11165	-0.58221			0.608639	-0.61603
	-0.0373	1.61511			0.583755	0.385719			-1.34475	-1.1738			0.563032	-0.48588			1.13968	2.02837			0.499528	0.788595			-0.04612	-0.83707			1.31015	-0.58584
	0.536473	1.53045			-0.02667	-0.18165			-0.26825	-1.90286			0.016574	-2.27645			1.34188	2.55739			1.09708	0.635552			-0.07006	-0.58952			0.178381	-0.82512
	3.50472	3.09877			0.165942	0.174808			-0.94533	-0.30068			-0.76587	-0.27659			3.1254	4.13938			0.27925	0.368965			-0.24418	0.102214			-0.65399	-0.47465
	1.83838	2.41028			0.294941	0.29034			-0.3222	-1.06138			-0.45888	-1.40252			3.17252	2.60499			0.838665	0.926743			-0.32628	-0.39871			-0.26901	-0.66878
	4.68316	0.204801			0.394783	0.116335			-0.34076	0.307719			-0.24157	-0.08621			4.03222	3.48522			0.397151	1.38897			-0.16288	-0.98464			-0.29863	-1.3733
	0.205639				-0.02151				-0.56121				-0.72335				2.7495				0.245654				-0.52526				-0.48866
	-0.94537				-0.12463				-0.31421				-1.21367				1.85952				0.124962				0.376055				-0.85423
	1.53112				0.108991				-1.07342				0.065973				2.89369				0.540866				-0.58135				-1.05958
	2.30338				0.541627				-1.45548				-0.53802				3.5522				0.194252				0.03654				-0.44431
	1.42207				-0.39242								-1.01791				0.331799				1.1422				-1.41713				-0.75374
					-0.0127								-0.81982								0.632733								-0.83682
																					0.67172
N	20	15			21	15			19	15			21	15			20	15			22	15			20	15			21	15
GRAB5HT
Figure 1Z	Females	Males		Figure 1BB	Females	Males		Figure 1DD	Females	Males		Figure 1FF	Females	Males		Figure 1HH	Females	Males		Figure 1JJ	Females	Males		Figure 1LL	Females	Males		Figure 1NN	Females	Males
	2.84286	0.865797			1.63	4.632			0.007504	-0.81429			-0.509302	-0.36543			0.825682	1.41709			1.755	2.678			-0.61286	-1.00779			-0.43377	-1.10659
	1.17305	0.49644							-0.2234	-0.58422			-0.909723	-0.61563			0.051675	1.22072							-0.58315	-0.17495			-0.91229	0.26296
	1.10288	0.206508							-1.18339	-0.86293			-0.125057	-1.60124			0.951711	-0.36597							-0.53762	0.029711			-1.3559	-1.15893
	0.072751	0.693329							-1.11551	-0.89056			-0.320618	-0.43259			1.81483	0.419455							-1.63117	0.340626			-0.77809	-0.63989
	0.437845	0.046362							-1.21861	-0.12444			-0.889422	-0.28215			0.270327	0.074406							-0.22508	0.765717			-0.64519	-0.1368
		0.565902							-0.05079	0.096749			-1.11639	-0.75331			-0.3807	1.62501							-0.6772	-1.37389			-0.58922	-0.92127
	-0.0724	0.013256							-0.99698	-0.06851			-0.727032	-1.02835			-0.32675	0.522628							-0.64745	0.557151			-0.87372	0.147773
	-0.02611	0.835245							-0.41788	-1.02284			-0.608458	-0.47038			-0.62101	1.33874							-0.66761	0.466059			-0.83837	-0.43527
	-0.67825	0.100553							-0.27819	-0.36126			-0.14798	-1.22297			1.42424	1.09583							-0.70764	0.447812			-0.90391	-0.91418
	0.097945	0.741401							0.158982	-1.03523			-0.336301	-0.29927			0.438168	1.00256							-0.35523	0.984788			-0.73472	0.016749
	-0.44279	1.21059							-0.48392	0.049286			-0.47563	-0.33978			0.620137	-1.6423							-0.88132	-1.30032			-0.35575	-0.59226
	0.156412	0.759006							-0.59999	-0.69166			-0.810822	-1.13061			0.248913	-0.00039							-0.5844	1.19681			-0.25757	-0.05195
	1.42364	2.65747							-1.04355	-0.56769			-1.55575	-0.4778			0.865802	0.748343							-0.46618	-0.07874			-0.33007	-0.82591
	1.2188	-0.38336							-0.72736	-1.46532			0.0436063	-0.31999			2.46206	0.052279							-0.35442	0.402915			-0.9949	-0.19816
	1.68077	0.508662								-1.38549				-0.09803			0.065028	2.2173							-1.04825	-0.66344			-1.3098	-0.23719
		-0.36711								0.051661				0.110782			0.644024	2.74247							-0.60871	-1.05457			-0.10113	-0.48246
		0.030856								-0.5561								0.573173								-1.30436				-1.0402
		-0.5143								-0.81272								-0.09111								0.104866				-0.8302
										-0.53432								0.245305								-0.84036				-0.84086
																		0.058784								-0.73722				-0.23133
																		0.512338								-0.35072				0.151786
																										-1.0468
																										-0.02662
N	14	18			1	1			14	19			14	16			16	21			1	1			16	23			16	21

## Sheet: Figure 2
Figure 2M		Females	Males
		86.6667	70.8221
		97.0588	53.2895
		63.6364	69.6229
			86.6667
Figure 2N		Females	Males
		89.2857	48.2759
		94.3396	59.3657
		78.0488	82.7245
			93.0233
Figure 2O		Females	Males
		95.5556	68.4299
		97.0588	82.8947
		81.8182	84.3288
			86.6667
Figure 2P		Females	Males
		89.2857	41.7973
		94.3396	70.9577
		78.0488	71.4394
			30.2326
Figure 2U	vGlut2	Females	Males		vGAT	Females	Males
		12.3157	15.7963			87.6843	84.2037
		9.12456	8.53876			90.8754	91.4612
		3.60455	4.43936			95.8773	95.5606
			18.9122				81.0878
Figure 2V	vGlut2	Females	Males		vGAT	Females	Males
		18.1034	6.48581			81.8966	93.5142
		7.6087	8.73906			92.3913	91.2609
		4.58716	8.85511			93.578	91.1449
			5.22706				94.7729
Figure 2W	vGlut2	Females	Males		vGAT	Females	Males
		97.5155	99.8239			2.48447	0.176056
		99.4253	98.4041			0.574713	1.59586
		95.0893	99.2989			4.91071	0.701056
			99.75				0.25

## Sheet: Figure 3
BNST
		mCherry											hM3Dq
Figure 3C	Females	79.5796	65.7362	100	100	68.4563	48.1976	51.3496	65.4866				81.5532	60.7487	38.5817	39.7175	29.7079	77.7136	6.44948	61.6765	64.4754
	Males	58.9772	52.3519	31.5199	52.8726	63.8941	67.3321	72.4948	55.2561	55.1939	49.3113		88.9384	51.5241	48.7674	74.0892	70.6811	42.0972	64.1622	88.1945
Figure 3D		mCherry											hM3Dq
	Females	69.1042	40.5085	64.1996	36.6761	53.0135	33.7507	25.7214	65.2962				41.0993	100	33.3719	29.6757	33.6703	11.6576	99.2074	46.0398	34.0664
	Males	37.3326	34.0248	27.2484	36.4732	90.8168	80.0777	43.4548	39.304	54.093	30.8136		98.4182	37.4309	100	24.6036	60.2051	39.1665	48.8689	88.5421
Figure 3E	Females	mCherry									hM3Dq
	Blank	25.9	33	26.2	75.1	41.4	34.8	17	58.9		21.2	23.1	32.6	23.3	28.2	23.9	54.9	39.1		*one hM3Dq mouse excluded because of bad injection
	90 dB	230.2	404.333	153.6	134.6	236.1	186.5	194.4	235		405.5	391.1	230.9	200.1	65.6	229.9	165.1	303.5
	105 dB	528.2	403.5	399.3	235.7	281.1	269.5	366.5	272.8		725.2	379.4	259.8	370.1	418.6	408.5	207.9	613.3
	120 dB	435.6	405.4	461.1	229.8	225.9	319.1	435.8	436.5		841.5	497.5	481.3	455.2	546.9	702.8	329.8	681.1
Figure 3F	Males	mCherry											hM3Dq
	Blank	57.8	29.1	43.1	34.2	65.9	20.9	15.8	35.1	25.2	22		32.2	34.6	20.7	38.9	25.1	50.6	16.8	15.2
	90 dB	243.4	194.7	163.2	131.2	83.8	72.8	179.6	92.1	264.9	145.6		341.3	97.7	205.8	103.4	115.5	101.4	442.1	99.2
	105 dB	254	324.6	566.1	416.6	161.7	219.9	163.3	154.1	475.4	316.9		672.4	357.6	766.9	388.5	1137	282	649.3	480.1
	120 dB	325.1	533.7	677.4	497	370.9	410.2	523.8	722.8	519.9	469.1		766	411.1	801.8	622	1711.4	425.7	727.5	718.8
Figure 3G		mCherry											hM3Dq
	Females	435.6	405.4	461.1	229.8	225.9	319.1	435.8	436.5				841.5	497.5	481.3	455.2	546.9	702.8	329.8	681.1		*one hM3Dq mouse excluded because of bad injection
	Males	325.1	533.7	677.4	497	370.9	410.2	523.8	722.8	519.9	469.1		766	411.1	801.8	622	1711.4	425.7	727.5	718.8
Figure 3H		mCherry											hM3Dq
	Females	137.548	39.8467	111.111	140.672	111.364	175.494	134.63	178.378				107.692	69.0476	110.448	50	89.3281	110.117	122.78	81.8533	77.7328
	Males	81.0909	42.6471	76.6798	14.3369	30.9524	47.1631	16.242	42.1927	69.4805	67.2241		69.9605	21.8868	87.1698	48.8	39.7727	23.7113	39.7924	9.05512
Figure 3I		mCherry											hM3Dq
	Females	4.1688	3.75319	2.7	2.47183	4.15059	3.81797	4.74545	2.94908				2.7432	2.02979	0.467717	0.988732	1.22823	1.53984	2.10682	2.29151	2.65019
	Males	1.47273	0.536029	2.56127	1.74194	1.65306	2.12553	0.361146	0.699668	1.10455			2.36917	0.855849	2.38415	2.0088	2.94545	2.44949	2.07405	0
Figure 3J		mCherry											hM3Dq
	Females	1	0.805184	0.924919	0.759181	0.922375	0.732855	0.673692	0.993082				1	0.425192	0.189959	0.207197	0.778577	0.675603	0.478244	0.505781	0.701103
	Males	0.355311	0.092157	0.866071	0.806094	0.367889	0.589424	0.381675	1	0.517399	0.537347		0.342168	0.285414	0.592668	0.698166	0.795082	1	0.972892	0
LHb
Figure 3M		mCherry											hM3Dq
	Females	60.6117	68.5741	54.8408	55.7212	52.3502	55.9972	52.6007	50.2587	44.4466			68.8198	0	55.2327	68.5542	61.7362	45.4102	35.8984
	Males	55.5444	64.8398	45.6741	63.7229	55.9654	58.2037	64.9369	62.5597	61.0877	59.4126		5.59077	91.2159	13.3294	100	41.8291	0	34.9846	0
Figure 3N		mCherry											hM3Dq
	Females	53.0418	58.2357	61.0063	56.1011	45.6557	39.4114	55.9963	57.6551	44.8489			46.3721	8.81614	5.62931	54.381	68.4992	69.2275	84.965
	Males	66.0836	60.2248	54.1105	30.3804	39.1274	78.6855	66.7249	64.897	67.3293	72.9176		9.33806	23.8614	0	90.2131	0	0	9.32174	62.082
Figure 3O	Females	mCherry											hM3Dq
	Blank	27.8	28.3	26.4	19.9	21.3	31.6	36.9	16.5	19.1			44.3	21.5	26.2	35.4	33.2	21.7	16.3
	90 dB	254.1	253.7	170	218.4	204.6	138.6	143.8	184	599.1			43.2	113.3	64.7	222.7	357.5	150.8	66.7
	105 dB	514	284.9	542.2	291.9	323.2	537.1	175.4	549.9	860.5			239.2	178.6	171.4	444.2	248.1	223.3	204.2
	120 dB	701	588.4	815.8	280.2	612.1	1010.3	291.6	600.7	673.5			413.2	246.2	164.9	546.1	278.9	312.5	228.8
Figure 3P	Males	mCherry											hM3Dq
	Blank	47.1	19.7	37.2	25.6	66.7	26.4	28.8	32	15	35.1		16.5	24	20	20.6	22.7	21.8	24.5	16.7
	90 dB	226.1	389.4	307.9	97.2	89.2	116.9	95.7	170.4	175.2	436.7		619.9	150	185.3	160.6	359.4	277	618.3	442.7
	105 dB	475.6	762.1	675.4	890.1	200.7	237.3	304.9	566.7	487	759.3		703.7	391.7	317.5	318.3	702.1	982.1	678.8	662.2
	120 dB	720.5	581.2	558.4	1370.5	811.6	420.1	715.5	680.8	1142.5	885.1		644	298.1	326.5	259.5	676.4	1095.2	648.4	463.7
Figure 3Q		mCherry											hM3Dq
	Females	701	588.4	815.8	280.2	612.1	1010.3	291.6	600.7	673.5			413.2	246.2	164.9	546.1	278.9	312.5	228.8
	Males	720.5	581.2	558.4	1370.5	811.6	420.1	715.5	680.8	1142.5	885.1		644	298.1	326.5	259.5	676.4	1095.2	648.4	463.7
Figure 3R		mCherry											hM3Dq
	Females	244.66	171.963	183.475	198.78	158.848	201.277	213.596	246.32				168.75	14.4068	16.8831	43.0962	35.2941	68.4931	56.2212			*one mCherry female statistically significant outlier removed
	Males	52.2807	90.3704	82.4916	70.6612	49.7992	54.4747	90.1887	52.4823	96.8966	42.6357		36.2264	28.508	22.1402	33.0645	18.8153	23.7226	28.7313	21.7082
Figure 3S		mCherry											hM3Dq
	Females	2.39	2.67	2.08	3.66	3.78	4.69	5.4	4	1.5			3.25	0	0.77	0.14	0	3.92	3.73
	Males	2.5	3.6	2.67	0.54	2.34	2.52	2.63	2.7	1.62	0.31		0	0.96	0.48	3.27	1.19	0.3	0	0.52
Figure 3T		mCherry											hM3Dq
	Females	0.5	0.83	0.42	0.67	0.74	0.79	0.9	0.64	0.42			0.51	0	0.29	0.29	0	0.9	0.96
	Males	0.48	0.48	0.54	0.17	0.71	0.58	0.67	0.87	0.43	0.07		0	0.33	0.06	0.67	0.33	0.23	0	0.29

## Sheet: Figure 4
Figure 4B	Females	2h	4h		Males	2h	4h
		8.19	18.36			3	7.78
		5.81	13.02			3.54	8.69
		4.34	11.99			3.09	8.62
		5.41	12.78			4.67	14.62
		4.67	13.34			4.77	11.25
		5.68	12.12			2.9	7.77
		4.3	13.87			2.93	9.05
		4.46	10.92			3.45	9.95
Figure 4C		Female	Male
		125.73	46.47
		87.7	57.48
		73.08	50.98
		83.99	74.18
		79.74	76.25
		90.44	49.01
		76.92	52.26
		72.25	57.68
Figure 4D	Females	2h	4h		Males	2h	4h
		0.65	0.61			0.56	0.56
		0.52	0.47			0.61	0.67
		0.48	0.5			0.54	0.69
		0.51	0.47			0.5	0.66
		0.49	0.55			0.61	0.57
		0.66	0.75			0.65	0.5
		0.53	0.57			0.68	0.68
		0.47	0.42			0.69	0.76
Figure 4E		Female	Male
		99.3	88.3
		88.5	93.6
		49.5	83
		121.1	126.5
		126.5	63.1
		110.5	81.8
		92.3	104.9
		61.6	74.8
Figure 4F		Water									DiD
	Females	56.2634	55.4846	61.9748	57.4095	49.5734	80.2731	70.7372	50.3165		43.6288	68.4041	49.2686	75.3716	63.5341	76.4937	70.2391	58.3601
	Males	64.7727	76.2905	55.29	57.5111	57.873	65.8956	81.9272	71.7255		81.6458	52.4198	53.2149	71.0075	61.5004	68.0123	72.1485	70.8857
		Water									DiD
Figire 4G	Females	57.754	61.1631	57.3788	55.294	52.5311	56.5393	63.7273	66.8753		60.8319	32.9612	53.0841	45.9739	33.169	50.9014	47.4883	41.79
	Males	44.7961	40.2029	53.1249	57.6033	40.234	60.6469	65.1708	47.794		55.9162	60.2879	48.3433	49.7195	49.1751	80.9928	43.8437	71.6464
		Water									DiD
Figure 4H	Females	10.6162	6.1506	13.6525	8.10263	10.4493	5.57223	8.15815	9.33712		8.99788	5.20533	5.86698	9.0535	3.90947	8.44177	5.9059	8.81993
	Males	13.4078	15.5989	17.3285	13.8249	16.7445	12.3123	12.5681	11.8786		9.88767	11.873	7.5075	5.92258	11.5004	15.5266	10.3548	9.81537
		Water									DiD
Figure 4I	Females	49	38	80	55	76	50	48	57		51	31	22	32	37	46	43	38
	Males	55	65	63	72	67	45	52	51		25	45	43	38	35	48	54	43
		Water									DiD
Figure 4J	Females	3754.62	3936.86	5127.65	4313.24	4819.12	3849.99	4499.31	4112.84		3905.84	3888.37	4454.97	3755.89	2746.76	3728.36	3132.46	3499.32
	Males	4002.72	4385.97	3358.32	4402.81	3800.32	3899.05	3289.81	3839.23		2299.67	3665.32	3750.64	3500.38	2891.98	3585.16	3502.2	3416.25
		Water									DiD
Figure 4K	Females	6.2577	6.56145	8.5461	7.18875	8.03185	6.41665	7.49885	6.85475		6.50975	6.4806	7.42745	6.2598	4.57794	6.2139	5.22075	5.8322
	Males	6.6712	7.30995	5.5972	7.338	6.33385	6.4984	5.483	6.3987		3.83278	6.10885	6.2511	5.83395	4.81997	5.97525	5.837	5.69375
	Females	Water									DiD
Figure 4L	Blank	63.3	14.1	80.7	81.1	59.8	42.6	28.6	21.6		48.2	26.8	65	56.6	52.7	81.7	35.3	51
	90 dB	211.8	213.8	187.5	149	321.8	565.9	225.2	212.6		476	134.6	170	96.3	336.6	237.6	550.8	125.8
	105 dB	271.5	436.7	275.5	212.8	893.9	852.7	386.1	454.2		1185.4	410.8	707	297.6	576.5	498.7	1155.5	490.9
	120 dB	407.7	797.8	463.5	497.2	836.2	1054.6	532.7	473.9		1389.6	245.8	806.3	303.8	670.1	528.1	1852.8	641.2
Figure 4M	Males	Water									DiD
	Blank	42.4	97.9	53.4	63.8	33.4	40.8	66.8	84.5		56.6	31.4	49.2	56.6	41.9	44.7	65.1	57.9
	90 dB	543.6	204	290.5	255.1	278.1	172.3	272.1	96.1		135.7	272.8	392.7	245.2	272.8	128.3	650.7	90.3
	105 dB	865.2	635	444	552.8	386.2	513.1	1598.9	248.2		392.7	1074.2	1689.8	1185.4	612.7	255.9	915.8	1060.8
	120 dB	1450.2	595.5	471.8	1078	379.3	919.5	1640.4	736.4		841	2336.8	1897.8	1436.6	1242.2	1167.1	2017.9	1463
Figure 4N		Water									DiD
	Females	407.7	797.8	463.5	497.2	836.2	1054.6	532.7	473.9		1389.6	245.8	806.3	303.8	670.1	528.1	1852.8	641.2
	Males	1450.2	595.5	471.8	1078	379.3	919.5	1640.4	736.4		841	2336.8	1897.8	1436.6	1242.2	1167.1	2017.9	1463
Figure 4P	Females	2h	4h		Males	2h	4h
		4.68	8.42			1.96	4.17
		2.28	4.7			1.84	2.72
		2.82	5.41			1.96	3.86
		2.82	4.59			2.08	3.44
		2.31	3.95			3.13	5.89
		2.12	4.17			2.59	4.88
		3.73	6.86			3.22	4.06
		2.95	4.89			1.86	3.57
		2.1	4.75			2.46	4.02
		2.29	3.14			2.49	4.69
Figure 4Q	Females	Males
	74.18	31.38
	36.21	27.24
	41.86	30.67
	47.16	31.64
	38.45	47.92
	36.12	38.24
	57.21	42.7
	43.09	25.63
	36.72	33.23
	32.19	36.55
Figure 4R	Females	2h	4h		Males	2h	4h
		0.69	0.53			0.68	0.77
		0.8	0.64			0.55	0.38
		0.58	0.78			0.79	0.72
		0.43	0.46			0.78	0.61
		0.57	0.46			0.75	0.65
		0.6	0.67			0.72	0.67
		0.63	0.68			0.7	0.48
		0.7	0.57			0.84	0.59
		0.51	0.35			0.91	0.63
		0.29	0.23			0.86	0.74
Figure 4S		Water										DiD											*one significant male Water outlier removed
	Females	1.04345	1.13082	0.91713	1.14102	0.912154	1.3203	1.03564	1.16815	0.607374	0.915166	0.883403	1.0016	1.08163	1.2666	1.0156	1.07685	1.06472	1.41129	1.5145	1.38612
	Males	1.2546		0.818655	0.821551	0.86258	1.53735	1.15916	0.931556	0.844875	0.979582	1.49779	1.38825	1.22697	1.22451	1.57106	1.47821	1.42059	1.21244	1.92833	1.17193
Figure 4T		Water										DiD											*one DiD male excluded due to pipetting error (cDNA too low)
	Females	0.768913	0.813186	0.932754	0.82163	0.831976	1.36069	1.18189	1.311	1.11068	1.07116	1.02731	1.0317	1.14087	0.838408	1.01203	1.18722	0.913042	1.03522	0.763776	1.17224		*one DiD male significant outlier removed
	Males	0.860912	0.668658	0.966608	0.969518	0.863679	1.32275	1.51568	1.06258	0.853267	1.18071	1.18387	1.20049			1.20319	1.17916	1.21721	1.22148	1.02337	1.12536

## Sheet: Figure 5
		Females								Males
Figure 5B	2h	2.43	2.97	3.81	3.15	3.53	3.23	4.66		2.39	2.19	2.84	3.66	3.27	3.74
	4h	4.15	2.85	5.71	5.26	5.2	5.27	8.91		2.55	2.23	4.99	6.06	7.28	5.49
Figure 5C	Females	Males
	35.56	29.5
	38.36	27.75
	52.9	40.85
	44.94	51.83
	50.04	51.32
	44.27	48.8
	70.74
	Females									Males
Figure 5D	2h	0.37	0.52	0.65	0.57	0.63	0.63	0.54		0.56	0.53	0.44	0.54	0.6	0.66
	4h	0.3	0.29	0.7	0.51	0.51	0.66	0.59		0.37	0.37	0.38	0.43	0.7	0.61
		Water																DiD
Figure 5E	Females	-46.3	-37.11	-35.11	-46.51	-46.42	-48.28	-54.1	-48.46	-54.75	-56.92							-33.8	-37.1	-58.2	-54.41	-37.2	-34.5	-48	-53.2	-57.1	-41.29	-36.13	-49.84	-40.4	-36.68	-48.22	-65.16	-51.33	-58.56	-42.57
	Males	-55.42	-37.2	-49.96	-52.76	-55.21	-45.87	-45.84	-34.8	-34.15	-38.1	-40.37	-43.49	-47.3	-40.86	-54.96	-41.38	-44.98	-64.12	-41.29	-37.69	-49.38	-44.83	-53.07	-52.06	-30.46	-49.01	-37.5	-47.06	-49.68	-52.85	-36.6	-55.02
		Water																DiD
Figure 5F	Females	28.7	31.7	38.2	81.3	10.6	18.7	43.4	21.7	184.7	41							28.5	42.6	61.57	76.1	13.1	14.6	16.2	15.1	16.3	5.8	34.2	15.8	18.9	14.3	15.2	100	100	6.8	12.8
	Males	33	36.9	15.1	19.2	17.6	17.4	100	100	38.1	39.7	43	12	15.6	17.3	41.1	13.1	55.5	86.6	13.6	25.8	45.1	32.6	63.8	23.3	21.6	14.5	22.4	25.4	16.9	12.9	0.4	5.8
		Water																DiD
Figure 5G	Females	-52.28	-36.68	-39.92	-39.73	-43.05	-42.17	-45.67	-40.25	-43.01	-36.44							-31.78	-34.91	-40.19	-38.85	-35.8	-39.4	-40.95	-46.42	-45.93	-38.97	-38.2	-44.59	-37.48	-35.78	-50.58	-43.37	-43.17	-60.09	-44.95
	Males	-39.52	-33.66	-41.41	-37.45	-44.24	-40.88	-38.38	-46.81	-32.07	-35.06	-39.55	-41.05	-43.67	-39.4	-50.9	-54.82	-39.41	-36.1	-35.13	-39.15	-43.49	-49.99	-35.92	-39.7	-44.1	-39.01	-30.58	-45.78	-38.99	-39.39	-60.24	-53.3
	Current	Water										DiD
Figure 5H	0	0	0	0	0	0	0	0	0	0	0	0	0	0	0	0	0	0	0	0	0	0	0	0	0	0	0	0	0	0	0	0
	25	1	4	0	0	2	2	7	2	0	0	1	0	1	0	1	3	2	0	0	3	3	5	0	2	6	5	4	0	0	6	3
	50	4	3	1	0	2	2	10	5	0	2	2	3	2	0	1	3	4	0	0	5	5	11	1	2	12	2	9	0	0	8	6
	75	8	2	1	0	2	2	11	8	1	2	1	4	3	0	1	2	3	0	0	6	6	14	0	2	8	3	12	0	0	9	7
	100	10	2	1	0	0	2	12	8	2	6	1	2	4	0	1	2	2	0	1	8	7	16	0	2	7	2	14	1	1	8	7
	125	10	2	1	0	1	2	15	6	3	8	1	2	5	0	1	1	2	0	2	8	8	16	0	2	5	2	16	1	1	6	7
	150	8	2	1	1	2	2	18	5	3	9	1	1	8	0	1	1	2	0	2	10	9	4	0	2	4	2	9	2	1	5	5
	175	4	1	1	1	1	2	15	4	4	10	1	1	9	1	1	1	2	0	2	6	10	3	0	2	3	2	4	2	1	4	5
	200	2	1	1	2	1	2	27	4	6	8	1	1	10	1	1	1	2	0	2	5	11	3	0	2	3	2	4	5	1	4	4
Figure 5I	Current	Water																DiD
	0	0	0	0	0	0	0	0	0	0	0	0	0	0	0	0	0	0	0	0	0	0	0	0	0	0	0	0	0	0	0	0	2
	25	0	0	6	2	6	5	0	0	0	0	0	7	7	2	0	2	0	0	3	1	0	4	0	2	2	0	3	2	8	14	9	5
	50	1	1	9	1	6	7	0	1	1	1	1	2	11	1	0	5	0	0	3	2	1	7	0	7	2	2	4	6	14	18	18	8
	75	3	1	6	2	5	8	1	1	2	1	3	1	13	1	2	6	1	1	2	5	2	9	2	8	1	2	4	8	17	20	24	11
	100	5	1	5	2	4	9	1	2	2	1	5	1	15	1	3	8	3	3	2	7	4	10	2	11	1	2	3	9	19	17	29	5
	125	7	1	7	2	4	9	1	1	1	1	5	1	5	1	4	10	5	3	2	9	5	12	4	13	1	2	2	10	14	9	31	5
	150	9	1	6	2	4	7	1	1	1	1	6	1	5	1	4	8	7	3	2	10	6	13	4	15	1	2	2	12	17	3	21	3
	175	7	0	4	2	3	8	1	1	1	0	6	1	3	1	6	7	10	4	1	11	5	14	6	18	1	2	2	13	18	3	14	3
	200	4	0	4	2	3	6	1	1	1	0	8	1	3	1	7	7	9	6	2	11	4	15	3	19	1	2	2	13	10	3	10	3
		Water																			DiD
Figure 5J	Females	-45.38	-36.16	-48.31	-48.25	-48.83	-30.52	-44.8	-65.1	-28.1	-49.47	-31.1	-34.64	-46.02	-49.01						-44.5	-46.7	-62.5	-48.4	-52.92	-34.15	-48.03	-29.6	-52.76	-34	-56.2	-48.95	-28.1	-38.12	-37.51	-49.8	-47.67	-45.01	-41.6
	Males	-48.07	-46.78	-57.13	-27.1	-50.56	-47.45	-40.77	-48.19	-44.77	-65.95	-59.97	-69.06	-39.37	-50.6	-38.3	-52.8	-62.8	-50.29	-78.5	-49.87	-36.74	-59.78	-64.61	-50.78	-45.93	-48.4	-40.1	-48.49	-72	-38.7	-55.82	-30.12	-57.2	-56.46	-35.19	-49.74	-54.6	-30.7
		Water																			DiD
Figure 5K	Females	54.3	24.2	24.6	19.3	59.2	30.9	15.5	70.8	71.6	40.8	27.5	52.5	62.5	54.9						31.6	123.7	232	32.1	29.3	71.8	78.4	40.7	34.6	44	94.3	47	19.6	24.1	35.1	26.7	40.6	24.1	59.4
	Males	45.8	34.3	31.9	36.2	62.7	34.8	19.8	35.3	100	45.4	43.8	72.3	33.4	41.9	47.4	65.5	29.8	36.3	41.2	64.7	36.9	100	21.9	72.6	39	36.9	20.5	67.8	73	37.8	36.1	39.4	48.2	94.1	48.3	33.6	100	0.7
		Water																			DiD
Figure 5L	Females	-33.66	-46.2	-49.65	-45.29	-39.83	-36.16	-37.45	-37.6	-33.42	-42.78	-48.55	-46.72	-50.29	-45.62						-45.1	-30.17	-39.1	-49.32	-43.43	-34.33	-40.86	-36.47	-48.1	-41.5	-48.34	-46.05	-44.25	-44.22	-55.54	-49.01	-43.66	-48.45	-37.32
	Males	-44.98	-38.81	-39.98	-42.91	-37.87	-39.65	-39.72	-46.17	-36.83	-43.9	-43.52	-40.22	-41.6	-48.37	-43.88	-45.2	-43.4	-49.02	-43.91	-42.7	-38.88	-44.13	-53.01	-45.17	-46.14	-38.02	-38.14	-38.02	-49.81	-50.52	-43.15	-33.97	-42.72	-46.5	-44.69	-42.05	-42.27	-42.72
	Current	Water															DiD
Figure 5M	0	0	0	0	0	0	0	0	0	0	0	0	0	0	0		0	0	0	0	0	0	0	0	0	0	0	0	0	0	0	0	0	0	0
	25	0	2	4	1	0	1	2	0	0	0	1	0	0	0		0	0	0	1	2	1	0	2	0	0	0	0	2	2	1	15	0	1	0
	50	1	2	7	1	1	1	1	0	0	3	4	1	1	1		1	1	0	5	5	2	0	5	3	2	0	2	4	7	1	21	2	3	1
	75	5	1	2	1	3	3	1	1	3	7	6	5	3	3		5	3	0	6	7	3	1	5	5	3	1	6	6	9	1	24	5	5	3
	100	7	1	1	1	5	5	1	3	5	7	6	7	4	6		7	6	0	5	10	4	1	4	7	3	4	6	6	9	1	26	7	5	5
	125	7	1	1	1	6	5	1	5	6	11	3	9	6	7		8	7	1	2	10	5	1	3	8	3	6	6	4	10	1	27	8	7	6
	150	8	1	1	1	7	6	1	6	7	11	2	3	8	9		9	6	4	2	10	6	3	2	10	2	12	1	4	6	1	31	8	6	7
	175	9	1	1	1	8	1	1	7	7	10	1	2	9	11		4	4	6	2	10	6	3	2	5	1	15	1	2	5	1	33	9	3	8
	200	8	1	1	1	9	1	1	8	6	4	1	2	10	12		3	2	8	2	10	7	3	2	1	1	17	1	2	3	1	35	10	3	7
	Current	Water																				DiD
Figure 5N	0	0	0	0	0	0	0	0	0	0	0	0	0	0	0	0	0	0	0	0		0	0	0	0	0	0	0	0	0	0	0	0	0	0	0	0	0	0	0
	25	0	2	2	0	0	3	5	1	0	0	0	0	0	0	0	0	1	0	0		2	0	0	1	0	0	0	10	0	0	0	0	0	0	0	0	1	0	3
	50	2	2	7	3	0	6	4	5	0	2	2	0	6	3	3	0	4	4	1		5	2	1	1	1	6	6	6	0	0	2	5	3	3	1	3	5	0	7
	75	5	1	8	1	3	8	3	8	1	3	3	3	9	6	4	3	4	8	3		6	4	2	1	1	3	7	6	2	2	2	7	4	6	2	5	8	0	10
	100	7	1	9	1	5	9	3	10	1	6	6	5	12	8	2	4	2	9	5		7	5	4	1	4	2	5	6	2	5	1	8	2	6	3	7	9	3	12
	125	8	1	10	1	7	10	3	10	1	7	9	6	12	7	2	5	1	10	4		8	3	6	1	5	2	4	5	7	6	1	8	1	8	3	7	9	4	12
	150	9	1	10	1	9	9	2	3	1	8	11	7	12	4	2	3	1	11	3		9	1	7	1	5	2	3	4	5	7	1	6	1	7	2	8	9	5	11
	175	9	1	10	1	9	8	2	3	1	8	13	8	13	2	2	3	1	11	2		10	1	8	1	2	2	3	4	9	9	1	5	1	3	2	9	8	6	4
	200	9	1	8	1	10	5	2	2	1	9	15	8	11	2	2	2	1	11	1		9	1	9	1	1	2	3	4	7	10	1	6	1	2	2	9	8	9	4
Figure 5O	Voltage	Water										DiD
	-70	1.38112	-2.16207	-4.49143	1.99613	4.51496	-7.24465	0.709633	6.3728	5.13758		4.81742	1.0272	2.19727	0.545631	-0.76271	-2.65196	-0.88128	9.56641	-2.39222	-4.94156	-6.57594	-0.67308	8.65428	8.37277	-7.01297	-2.50584
	-80	-6.51563	-19.4181	-27.4983	-29.8667	-8.43138	-30.4645	-26.8073	-61.0766	-58.4557		-14.4305	-19.3304	-31.1945	-48.001	-34.6029	-50.284	-20.6233	-13.0914	-29.9969	-5.68271	-4.55968	-32.1231	-74.9079	-13.2712	-18.5178	-24.1108
	-90	-15.7139	-46.0948	-83.6194	-67.6413	-25.2636	-73.5277	-75.8495	-169.745	-142.249		-43.117	-51.5542	-80.866	-136.181	-95.5126	-159.221	-39.6842	-44.3922	-59.359	-25.1795	-56.4539	-75.3884	-164.248	-41.2848	-44.6918	-39.4712
	-100	-31.7605	-71.0522	-150.004	-122.481	-42.1517	-123.167	-137.272	-289.265	-240.623		-85.442	-116.175	-194.713	-256.967	-181.058	-293.707	-40.4122	-68.816	-100.503	-37.4322	-103.823	-121.761	-268.061	-82.7105	-90.697	-66.8887
	-110	-42.4873	-92.0318	-224.776	-179.485	-68.9956	-181.195	-208.813	-401.519	-349.906		-93.7544	-142.61	-292.447	-369.203	-275.854	-450.849	-89.1232	-85.8199	-138.507	-63.4013	-137.299	-165.273	-340.597	-103.306	-181.706	-83.1465
	-120	-55.8237	-119.605	-282.078	-231.803	-88.1374	-229.347	-266.35	-507.274	-445.103		-114.005	-167.316	-387.939	-460.263	-367.149	-587.05	-137.899	-111.829	-172.22	-73.546	-182.342	-197.321	-437.861	-129.488	-237.464	-95.6128
Figure 5P	Voltage	Water																	DiD
	-70	-1.44034	2.02935	0.031554	-2.0446	-1.23478	1.49954	4.76348	-1.27411	52.8132	0.208804	6.99095	1.19838	1.74714	29.9372	-1.33479	-19.8571		-2.15229	-2.81779	-2.86077	0.411411	-4.62199	-2.78323	2.01976	0.598196	-3.26677	-0.03488	-1.29145	-3.1082	-0.82363	49.5256	-0.41574	-1.66333
	-80	-12.7989	-7.00999	-56.9225	-70.4057	-69.4314	-60.5266	-30.6299	-25.6606	-16.6808	-13.8534	-46.6048	-9.59663	-28.4928	-14.1934	-40.2631	-57.1581		-29.2655	-16.6253	-32.4631	-55.3516	-37.5573	-96.0107	-17.466	-21.9328	-16.627	-26.7857	-42.1336	-67.819	-8.93935	-16.8346	-46.3862	-42.2332
	-90	-34.538	-20.9414	-127.112	-161.21	-191.472	-175.277	-65.6459	-69.4399	-37.2288	-40.4759	-171.493	-19.2487	-75.9899	-59.2579	-98.8922	-89.8047		-121.441	-34.2068	-72.0597	-140.508	-113.688	-228.994	-45.9199	-90.0552	-38.5116	-80.3528	-83.0232	-172.691	-23.6635	-49.2925	-107.223	-111.591
	-100	-62.5449	-34.9288	-204.629	-253.077	-323.036	-304.504	-121.727	-103.464	-51.0715	-54.9316	-318.147	-33.497	-133.834	-81.3674	-172.131	-135.256		-177.66	-54.0399	-138.663	-236.004	-206.514	-425.767	-74.2156	-146.623	-68.6148	-128.762	-122.678	-290.532	-37.1839	-83.047	-187.293	-175.212
	-110	-77.1424	-45.5491	-267.021	-341.616	-456.981	-431.515	-171.285	-149.832	-63.9604	-65.4682	-421.061	-45.7597	-200.629	-123.101	-257.829	-213.128		-234.756	-68.8443	-202.332	-328.537	-281.609	-591.144	-93.0937	-206.068	-82.5145	-182.299	-161.745	-424.131	-52.1953	-106.698	-266.33	-267.409
	-120	-102.218	-53.2731	-330.183	-432.777	-582.898	-548.037	-220.227	-200.095	-67.7742	-74.7922	-519.467	-56.8379	-249.952	-136.663	-345.619	-273.279		-271.581	-79.8272	-254.607	-422.048	-350.211	-760.711	-114.185	-261.291	-108.258	-231.445	-186.878	-545.368	-60.0017	-135.715	-334.136	-386.879
Figure 5Q	Voltage	Water														DiD
	-70	-56.9619	-1.56238	0.26236	-1.1163	0.953998	-5.50252	8.02612	6.92313	-2.51982	0.649987	-0.37325	9.53359	0.507231		1.84147	1.2254	1.46539	0.316076	-4.33051	-0.36525	-5.26679	3.37433	-2.0442	4.00511	0.448885	-0.20973	0.072932
	-80	-88.1492	-12.2617	-12.1297	-60.0554	-31.6665	-19.7731	-46.6105	-29.8549	-17.2022	-14.7352	-55.2947	-46.5709	-56.8868		-25.7109	-25.1371	-19.64	-15.4186	-36.9694	-23.2641	-34.398	-13.0309	-14.5806	-27.3042	-16.7741	-32.9839	-45.6274
	-90	-122.439	-34.7981	-25.7185	-154.399	-76.6325	-39.074	-135.986	-75.7979	-33.9651	-45.894	-123.313	-100.812	-124.243		-54.4503	-65.6973	-34.1204	-40.1815	-74.652	-54.9302	-76.7899	-41.2703	-50.1586	-57.2497	-34.898	-66.0689	-113.411
	-100	-156.958	-54.9665	-43.0478	-270.793	-127.615	-65.8467	-264.516	-133.02	-55.3317	-66.5892	-197.4	-161.831	-176.672		-84.0632	-95.6984	-66.4185	-68.8171	-124.995	-93.0215	-114.946	-76.5583	-80.0013	-90.6004	-58.577	-113.165	-195.09
	-110	-192.947	-76.134	-54.8024	-409.902	-192.892	-79.1175	-415.761	-205.683	-69.3678	-89.0447	-264.427	-229.492	-256.143		-116.079	-131.874	-82.2858	-91.1059	-168.616	-138.928	-159.774	-106.775	-109.263	-135.237	-85.6933	-153.63	-286.426
	-120	-224.444	-98.0034	-70.9858	-532.23	-233.365	-105.924	-565.826	-247.997	-87.1978	-112.373	-323.401	-275.528	-304.269		-144.752	-156.912	-106.856	-111.015	-213.363	-168.907	-204.077	-134.991	-131.439	-155.546	-111.075	-192.606	-364.835
Figure 5R	Voltage	Water																				DiD
	-70	0.067815	0.789041	-0.04142	0.04184	-0.05079	10.4716	0.461107	2.54194	0.382775	2.28188	6.51803	-1.53977	-2.90611	5.06122	-7.65838	0.501982	-0.10839	0.682095	-2.01125		-0.55343	2.46496	-0.92103	1.39216	0.066121	-1.32329	1.37235	0.378014	1.67656	-1.43772	-0.46582	-8.8065	-3.89681	1.71542	4.7271	-3.30298	-10.9859	2.03878	-6.5255
	-80	-50.7997	-26.6131	-42.4069	-21.3785	-30.6892	-18.5967	-9.6338	-25.3178	-21.4291	-54.0603	-35.9128	-53.3228	-16.209	-40.2728	-49.3165	-28.4647	-30.4108	-35.3428	-41.7306		-34.236	-21.9405	-58.9856	-16.2363	-18.0465	-47.6449	-22.093	-19.9813	-15.4063	-59.0992	-14.8656	-35.7848	-25.5516	-29.7386	-32.6292	-69.4098	-66.5233	-11.3979	-11.1679
	-90	-131.172	-62.3661	-119.099	-54.2204	-80.0805	-49.2037	-17.5655	-55.5819	-49.0284	-155.124	-61.1102	-154.354	-38.0083	-83.8105	-96.0281	-62.8188	-74.673	-76.017	-79.4678		-77.4938	-52.1123	-167.596	-32.9892	-46.7263	-121.086	-47.4608	-54.8221	-42.7024	-132.106	-30.8265	-117.817	-60.8393	-60.1214	-68.5276	-156.715	-159.103	-31.101	-25.5211
	-100	-228.216	-98.1327	-237.002	-88.3105	-181.93	-78.5751	-26.7886	-94.831	-82.9829	-307.253	-117.935	-295.052	-56.3165	-132.434	-159.24	-98.0519	-113.212	-117.618	-168.794		-123.884	-88.5314	-294.103	-64.7156	-72.205	-211.469	-77.8468	-77.3036	-66.1346	-223.381	-45.1667	-233.132	-106.826	-101.477	-109.006	-247.825	-263.746	-46.6252	-31.3919
	-110	-342.477	-133.919	-361.53	-118.886	-184.936	-106.816	-39.5092	-120.206	-118.469	-483.226	-179.558	-461.637	-77.332	-172.543	-215.352	-137.969	-149.998	-165.233	-273.188		-178.893	-125.636	-416.565	-84.6601	-92.5723	-305.304	-100.765	-109.727	-91.2828	-294.884	-59.7922	-303.123	-164.473	-139.631	-153.34	-380.204	-391.09	-66.3655	-45.9096
	-120	-442.885	-166.667	-479.793	-150.474	-239.031	-149.247	-55.8908	-162.638	-149.563	-645.332	-234.845	-624.624	-96.6876	-211.328	-266.88	-171.267	-189.192	-194.494	-336.228		-222.992	-147.257	-524.797	-108.466	-116.821	-397.187	-123.191	-147.983	-117.302	-396.876	-108.82	-406.683	-224.54	-182.367	-200.764	-443.927	-481.955	-77.5185	-50.5548
Figure 5T	Water	DiD
	28.7	28.5
	31.7	42.6
	38.2	16.2
	81.3	15.1
	18.7	5.8
	43.4	34.2
	21.7	15.8
		18.9
		14.3
		15.2
Figure 5U	%	Silent	Intermittent Firing/Bursting	Tonic Firing	Depol Block		Raw cell #	Silent	Intermittent Firing/Bursting	Tonic Firing	Depol Block
	Water	16	41	33	8			2	5	4	1
	DiD	7	42	35	14			1	6	5	2
Figure 5V	%	Silent	Intermittent Firing/Bursting	Tonic Firing	Depol Block		Raw cell #	Silent	Intermittent Firing/Bursting	Tonic Firing	Depol Block
	Water	0	33	55	11			0	4	5	1
	DiD	18	25	56	0			4	5	10	0
Figurer 5W	%	Silent	Intermittent Firing/Bursting	Tonic Firing	Depol Block		Raw cell #	Silent	Intermittent Firing/Bursting	Tonic Firing	Depol Block
	Water	36	27	27	9			4	3	3	1
	DiD	40	13	40	6			6	2	6	1
Figure 5X	%	Silent	Intermittent Firing/Bursting	Tonic Firing			Raw cell #	Silent	Intermittent Firing/Bursting	Tonic Firing
	Water	40	40	20				4	4	2
	DiD	23	46	30				3	6	4

## Sheet: Figure 6
Figure 6B	Female	2h	4h		Males	2h	4h
		2.87	4.52			3.93	3.92
		3.81	7.92			5.97	7.35
		2.81	5.51			3.45	7.35
		2.45	4.14			3.8	6.43
		2.48	3.74			2.65	3.11
		3.9	6.37			4.02	5.18
		3.24	7.22			0.754898	1.63
		4.62663	6.9			1.81328	2.31
		2.76778	5.65
		3.42468	3.66
		1.79521	6.54
		3.2089	2.15
Figure 6C	Females	Males
	39.2	49.09
	57.96	80.21
	38.41	50.57
	33.43	52.18
	35.47	31.83
	53	55.27
	51.76	20.08
	50.76	22.31
	46.54
	36.79
	63.48
	25.4
Figure 6D	Females	2h	4h	2h	4h
		0.48	0.5	0.58	0.46
		0.57	0.6	0.6	0.53
		0.58	0.51	0.64	0.62
		0.54	0.46	0.66	0.51
		0.59	0.65	0.54	0.36
		0.49	0.42	0.54	0.37
		0.52	0.53	0.48	0.35
		0.51	0.64	0.44	0.26
		0.53	0.41
		0.53	0.36
		0.69	0.56
		0.3	0.19
Figure 6F	Water	DiD
	1.12496	0.242597
	1.34319	1.89437
	2.14697	3.48523
	2.73403	0.443443
	0.211294	4.49791
	2.4547	1.47367
	1.01137	2.93954
	1.02498	8.377
	1.98924	4.97898
	0.827293	2.60726
		1.38983
Figure 6H	Water	DiD
	0.240656	0.732455
	2.05322	0.952673
	0.220948	0.664681
	0.039587	2.72168
	2.36221	1.53781
	0.62573	0.508909
	2.52744	0.777033
		4.71007
Figure 6J	Water	DiD
	2.57885	2.56522
	5.55699	3.94691
	3.46444	3.02124
	3.41313	2.34052
	1.77365	4.17367
	1.24362	5.24187
	2.36684	2.73682
	1.82967	2.3159
	2.08374	3.93474
	0.935747	4.03472
		2.86832
		-0.10663
Figure 6L	Water	DiD
	1.78952	0.499097
	3.53455	2.72663
	2.70658	1.92595
	3.20451	5.45897
	2.10532	2.18178
	2.67743	3.17415
	2.46212	2.42888
		4.72743
Figure 6N	Water	DiD
	0.011621	-0.06821
	0.858411	0.797301
	0.176198	0.180791
	0.244914	0.367499
	0.375082	0.835155
	1.08063
	-0.27762	0.430736
	0.009806	0.75514
	0.143152	0.442484
	-0.08278	0.053989
		0.204583
		-0.18114
Figure 6P	Water	DiD
	0.269567	0.418354
	0.016288	0.321719
	0.044512	0.60591
	-0.13274	0.24224
	0.072696	0.362955
	0.177694	0.193011
	-0.17055	0.676619
		0.650706
Figure 6R	Water	DiD
	-0.0239	-0.04561
	0.785318	0.586886
	0.140251	0.404774
	-0.03276	0.483601
	0.416006	0.490462
	0.354403	0.248145
	0.352951	0.330125
	-0.21034	0.588067
	-0.0471	0.219065
	0.250198	-0.15559
		-0.01897
		0.079929
Figure 6T	Water	DiD
	0.133562	0.243382
	0.058041	0.097631
	0.453127	0.492262
	0.012063	0.255224
	0.32094	0.563133
	0.13622	0.598347
	-0.15982	0.893032
		0.640113
Figure 6V	Females	2h	4h		Males	2h	4h
		2.18	3.13			1.17	3.67
		3.76	6.32			2.95	6.3
		3.29	5.86			3.61	7.61
		3.79	6.76			2.19	5.28
		2.52	3.29			2.09	4.95
		1.63	2.25			2.36	5.16
		2.86	4.62			1.77	4.84
		2.67	6.14			2.5	6.99
						1.82	3.12
						2.09	4.54
						1.67	3.59
						2.11	2.33
Figure 6W	Females	Males
		21
	28.02	43.17
	53.97	55.42
	47.34	35.22
	53.49	34.24
	31.4	36.66
	21.27	30.11
	41.7	43.17
	41.81	29
		33.11
		26
		29.55
Figure 6X	Females	2h	4h		Males	2h	4h
		0.65	0.44			0.3	0.58
		0.59	0.51			0.67	0.61
		0.63	0.4			0.73	0.74
		0.64	0.5			0.76	0.65
		0.49	0.31			0.54	0.5
		0.41	0.33			0.7	0.51
		0.56	0.39			0.5	0.52
		0.44	0.53			0.64	0.52
						0.57	0.65
						0.48	0.58
						0.52	0.58
						0.57	0.35
Figure 6Z	Water	DiD
	1.53292	0.810101
	1.13396	0.644464
	0.016631	3.34687
	-0.15964	1.39047
	0.082889	0.601806
	1.20856	1.64064
		2.16403
		1.79737
Figure 6BB	Water	DiD
	0.524176	-0.35481
	-0.88319	-0.66248
	0.515671	1.41647
	0.668061	0.269498
	-0.27075	-0.15533
	0.049013	-1.43645
	0.197644	0.131861
	-0.39467	0.540693
	-0.13916	0.371545
		0.414697
Figure 6DD	Water	DiD
	0.642447	1.31344
	0.709531	0.670774
	0.182957	0.72725
	0.497428	0.978209
	0.615095	1.06151
	0.545102	1.30198
	-0.0997	1.40292
	0.29247
Figure 6FF	Water	DiD
	0.792466	0.876289
	1.27998	1.29203
	-0.47464	0.358274
	0.551903	0.943245
	0.332695	0.295614
	0.010693	0.221063
	0.778943	0.764514
	-0.04607	1.01337
	-0.4326	1.79685
	1.41448	0.707535
	-0.45998	0.332569
		0.402084
Figure 6HH	Water	DiD
	0.72624	1.3608
	0.947747	0.587931
	0.260065	0.873711
	0.036125	0.080489
	0.338113	0.282397
	0.30964	0.807516
		1.63713
		1.82611
Figure 6JJ	Water	DiD
	0.030956	-0.06011
	0.063455	0.43492
	0.708589	0.065545
	0.308617	0.008898
	-0.32994	-0.11068
	0.762678	-0.17077
	0.373054	0.646605
	-0.02169	1.43071
	0.175279	1.25816
		-0.00199
Figure 6LL	Water	DiD
	-0.17868	0.767579
	0.273334	-0.02798
	0.026264	0.167985
	0.669802	0.072253
	0.276086	0.023966
	0.126995	0.080723
	-0.04831	-0.17504
	0.153185	0.497642
Figure 6NN	Water	DiD
	0.364239	-0.1012
	0.478889	0.210483
	0.581486	-0.18535
	0.711788	0.105703
	0.006752	0.439861
	-0.08581	0.412578
	0.034917	0.463235
	0.571632	-0.1012
	-0.0027	1.4239
	-0.03237	0.91926
	0.909392	-0.19893
		0.651579

## Sheet: Figure 7
Figure 7C		GFP									Cre
	Water	55.008	66.302	67.671	71.589	65.115	81.815	48.997	44.957		72.5	77.12	58.445	50.525	50.808	63.662	63.235	80.949	54.908
	DiD	42.634	56.008	55.252	56.608	68.668	44.024	65.036	66.712		75.673	51.29	49.526	69.414	60.021	64.157	63.66
Figure 7D		GFP									Cre
	Water	78.35	67.555	53.864	62.63	75.91	61.36	49.048	47.257		54.415	68.885	55.784	50.875	43.454	70.903	55.26	72.448	58.15
	DiD	29.643	43.244	46.569	49.516	43.762	57.556	57.785	47.133		70.688	55.12	57.135	55.232	58.711	74.635	53.496
Figure 7E		GFP										Cre
	Water	75.3164	76.1994	85.0411	79.0088	60.8624	59.7099	77.5714	61.369			67.816	66.1074	31.6295	64.3836	62.8061	52.5346	70.6754	57.6508	61.1506
	DiD	86.2135	64.3322	65.3666	79.7775	51.1636	72.9421	59.7666	73.8333	77.4893		70.9106	64.6134	74.6154	51.2603	82.6306	64.3199	61.2958	71.6996	59.4325
Figure 7F		GFP										Cre
	Water	86.9359	69.0126	55.3612	54.2774	62.7019	42.5818	56.6242	41.9904			63.1773	63.0055	45.905	39.2833	56.4379	57.8995	44.277	39.2012	63.2262
	DiD	53.5855	81.2196	43.0021	45.5383	62.0698	69.1547	49.9734	41.8552	36.9439		52.1617	50.145	51.1883	34.8687	62.2353	63.2319	77.8515	69.8905	64.3643
Figure 7G	Water-GFP										DiD-GFP										Water-Cre										DiD-Cre
blank	72.6	24.5	35	41.6	43.9	58.5	48.3	108.3		44.7	54.5	29.7	30.9	24.9	64.2	30.9	20.9		12.9	28.3	42.2	45.2	31.2	14.7	27.8	46.2	34.3					48.9	85.2	50.3	64.1	28	38.5	45.2
90	343.4	157.1	62.8	243.6	592.1	731.6	116.3	719.6		483.8	79.2	241.9	185.3	756.2	472.9	307	202.2		253.7	404.7	319	378.6	623.6	1099.5	203.3	456.7	527.7					150.5	172.7	262.8	111.6	164.8	599.1	162.2
105	650	534.8	218.5	594.6	731.7	770.1	300.2	971.4		497.8	187.2	202.8	335	676.4	328.6	353	390.2		499.4	539.8	634.4	378.6	573.1	960	304	405	648.7					302.3	410.4	602.7	277.1	161.5	966	447.2
120	343.2	296.2	365.6	599.6	729.7	729.7	288.8	1073.7		308.7	390	298.3	211.4	697.2	399.9	284.9	575.9		603	679.9	579	524.2	1017	1401.6	418	417.6	854.7					478.1	641.9	723.7	663.3	239.7	1046.1	581.2
Figure 7H		GFP										Cre
	Water	343.2	296.2	365.6	599.6	729.7	729.7	288.8	1073.7			603	679.9	579	524.2	1017	1401.6	418	417.6	854.7
	DiD	308.7	390	298.3	211.4	697.2	399.9	284.9	575.9			478.1	641.9	723.7	663.3	239.7	1046.1	581.2
Figure 7I		Water-GFP									DiD-GFP										Water-Cre										DiD-Cre
	Blank	47	55.9	41	47.5	48	47.9	19.5	28.2		21.9	47.6	59.2	43	56.5	46.3	45.1	37.8	44.2		45.5	39.7	30.6	38.8	37.4	28	52.4	59	30.1		70.2	29.1	50.3	37	79.9	41.4	29.1	52.5	56.2
	90 dB	672.2	257.4	294.4	638.6	70	325.8	320.2	749.7		767.8	212.2	442.2	442.1	1410.5	436.7	431.7	545	1042.7		530.7	576.9	635.7	1287.6	656.1	599.9	369.4	350.9	1517.1		376.9	405.6	258.6	274.9	551.5	1224.2	389.3	437.4	418.5
	105 dB	805.9	222.9	463.7	1077.8	223	416.5	558.1	704.8		811.1	499.1	505.5	345.1	1304.5	1008.3	615.7	909	1985.5		1447.9	792.3	999.2	1238.9	863.9	541.1	1046.1	369.3	1378.7		689.8	426	415	554.1	840.3	1317.6	838.2	413.6	451.2
	120 dB	918.4	278.2	395.3	968.2	307.6	565.1	619.3	950.2		1039.7	560.8	701.4	713.5	1024.7	1259	963.4	857.8	1477.1		962.3	963.7	1043	1541.3	794.3	979.5	1209.7	300.3	1527.3		257.8	590.3	366.5	806.2	872.6	1318.6	1099.2	464	581.4
Figure 7J		Water										Cre
	Water	918.4	278.2	395.3	968.2	307.6	565.1	619.3	950.2			962.3	963.7	1043	1541.3	794.3	979.5	1209.7	300.3	1527.3
	DiD	1039.7	560.8	701.4	713.5	1024.7	1259	963.4	857.8	1477.1		257.8	590.3	366.5	806.2	872.6	1318.6	1099.2	464	581.4
Figure 7M		GFP										Cre
	Water	43.314	61.402	87.168	78.466	62.61	58.27	52.311				51.035	41.432	53.621	63.048	40.997	59.124	31.538
	DiD	66.915	73.583	37.079	61.986	73.51	66.715	27.922	63.081	47.356		55.153	54.128	50.4	37.125	55.592	41.528	58.298	55.46
Figure 7N		GFP										Cre
	Water	78.207	50.303	40.835	58.972	56.512	37.496	65.137				34.871	30.328	45.417	42.008	45.523	37.496	36.109
	DiD	37.835	33.988	52.128	50.156	56.908	39.638	38.237	31.596	49.108		63.432	44.232	33.112	54.498	63.622	73.026	40.81	63.73
Figure 7O		GFP										Cre
	Water	69.7113	72.264	44.7122	59.6659	74.293	56.2725	53.3715				80.353	69.7657	88.7535	74.0585	59.475	40.7389	85.5185	65.0475
	DiD	33.532	67.3379	55.2248	84.2622	58.6235	52.5116	51.752	75.544	79.9509		51.3354	57.8834	76.7583	40.6716	67.6548	63.9825
Figure 7P		GFP										Cre
	Water	63.9258	61.766	78.4503	63.7997	64.2405	51.1298	62.8432				66.0065	45.8584	25.1804	61.079	48.6658	50.5011	94.1294	60.4967
	DiD	36.7465	31.9338	55.4062	43.5669	41.6053	62.9161	42.4283	66.6043	63.3353		39.3835	48.6925	65.7627	53.7448	62.0139	32.7028
Figure 7Q		Water-GFP								DiD-GFP										Water-Cre								DiD-Cre
	Blank	34.33	81.11	38.889	34.44	36.22	59.3	29.6		22.7	27.44	23.778	40.556	38.556	62.44	99.1	27.2	27.9		37.33	32	50	29.22	57.889	31.1	39.8		49.444	43.55	33.667	60.889	26.33	33	40.9	57.9
	90 dB	92.889	724.889	270.11	250.667	337.444	301.1	371.8		1227.22	569.222	526.556	729.33	94.33	271.33	195.9	82.8	261.7		383.889	541.89	246.556	562.889	363.33	291.9	374.6		264.556	592	805.44	355	396.22	349.2	350.3	164.4
	105 dB	463.667	808.33	364.778	696.222	385.11	485.6	513.2		1583	834.778	875.778	754	389.778	248.778	450.8	228.3	343.3		331.889	920.889	615.11	707	273.889	614.5	1181		633.44	715.33	801.556	276.11	613.667	600.4	474.2	152.6
	120 dB	722.667	1063.56	397.778	751.778	454.556	648.1	638.2		1815.67	991.11	1038.78	963.33	917	381.44	568.3	231.9	454.3		420.778	1087.44	621.889	760.778	379.44	771.4	1223		649.33	930.4	915.33	359	1026.11	695.1	616.7	264.5
Figure 7R		GFP										Cre
	Water	722.667	1063.56	397.778	751.778	454.556	648.1	638.2				420.778	1087.44	621.889	760.778	379.44	771.4	1223
	DiD	1815.67	991.11	1038.78	963.33	917	381.44	568.3	231.9	454.3		649.33	930.4	915.33	359	1026.11	695.1	616.7	264.5
Figure 7S		Water-GFP								DiD-GFP										Water-Cre									DiD-Cre
	Blank	18.3	39.5	47.3	21.8	40.2	50.1	26.6		29.4	27.9	30.4	76.9	20.9	50	32.8	26	20.7		31.5	29	42.7	17	43.7	35.1	20.9	21.7		34.5	54.3	28	48.9	*file corrupted	30.3
	90 dB	532.1	846.1	641.6	679.7	710.4	374.1	132.2		212.3	81.8	406.7	513.2	621.1	144.4	782.5	560.2	686.8		313.1	162.7	181.4	288.1	145.5	225.5	282.9	84.1		603.2	217.8	723.4	442.5		276.3
	105 dB	893.3	787.7	1014.8	966	1044.1	643.6	224.1		356.7	297.1	798.3	839.8	844.55	326.4	800.9	1075.5	1978.7		942.4	384.8	459.7	564.7	398.9	499.6	612	225.8		392.5	612.4	962.7	677		720.7
	120 dB	878.6	652.1	793.5	799.9	914.7	594.2	362.1		390.6	406.4	620.9	1218	964.125	521.3	783.2	739	2495.2		989.1	222.2	819.4	475	259.5	475.9	455.4	243.2		330.8	470.6	685.5	448.8		1129.4
Figure 7T		GFP										Cre
	Water	878.6	652.1	793.5	799.9	914.7	594.2	362.1				989.1	222.2	819.4	475	259.5	475.9	455.4	243.2
	DiD	390.6	406.4	620.9	1218	964.125	521.3	783.2	739	2495.2		330.8	470.6	685.5	448.8	*file corrupted	1129.4

## Sheet: Figure 8
Figure 8C		mCherry									hM4Di
	Water	55.485	77.2078	56.9252	36.3317	59.2982	59.9609	68.2175			45.396	60.5741	66.9382	62.6511	62.5	53.8065
	DiD	56.0255	56.1087	59.8189	79.9379	58.5051	70.5356	70.5883	62.0635		95.2829	71.7821	67.7918	65.4483	63.4677	67.4102
Figure 8D		mCherry									hM4Di
	Water	69.5216	64.084	67.5228	68.7275	63.9014	70.0085	59.7571			52.5224	63.2459	50.3329	48.2597	70.8457	38.7875
	DiD	62.5323	19.8019	30.7836	58.3896	49.6506	36.5654	46.4525	25.7382		89.014	85.6565	61.658	51.3116	46.4424	59.3912
Figure 8E		mCherry									hM4Di
	Water	70.9083	58.9436	78.0206	81.8127	86.3773	64.9396	77.9555	60.1673		80.0116	82.9256	49.5815	51.1269	66.2126	58.1564	84.2546	66.437	67.9696
	DiD	64.2757	72.4592	62.8866	87.0331	68.009	72.1771	59.3811	61.8237		83.8229	87.6382	72.9271	70.111	59.4663	47.6334	68.7238
Figure 8F		mCherry									hM4Di
	Water	58.0672	42.0614	57.8319	45.7921	30.8883	50.2394	60.9508	56.2501		56.8668	64.7148	66.9486	69.0794	63.396	65.6359	71.9396	56.4524	54.8333
	DiD	41.4909	62.6013	33.2739	66.6892	50.979	85.6702	51.6941	51.9591		69.914	51.7449	58.3296	56.3887	53.1352	82.5223	54.429
Figure 8G		Water-mCherry								Water-hM4Di							DiD-mCherry									DiD-hM4Di
	Blank	39.33	62.11	64	64.66	42.2	30.1	91		16.4	61.11	42.55	26.33	54.88	76.2		64	55.77	109.66	85.11	39.8	18.6	23.8	37.3		51.1	56.11	73.55	100	38.11	46.55
	90 dB	90.667	108.33	338.88	204.33	128	364	237		240.33	118	240.33	1544	48.667	255.1		318.1	250.11	190.11	68.667	140.9	520.1	267.5	498.8		136.2	297	130.44	193.4	246.44	141.11
	105 dB	151	212.55	349.556	367.66	236	538	518.9		388	272.44	282.667	592.33	119.77	376.5		308.22	562.66	240.55	61.55	364.1	1024.9	498.7	467.6		305.1	343	254.22	191.5	632.88	278.55
	120 dB	219.66	205.66	342.11	313.55	84.22	674.3	407.5		448	404.11	301.11	862.22	127	456.8		439	378.89	333.11	186	193.1	884.7	694.7	269		568	634.33	338.778	257.9	615.33	259
Figure 8H		mCherry									hM4Di
	Water	219.66	205.66	342.11	313.55	84.22	674.3	407.5			448	404.11	301.11	862.22	127	456.8
	DiD	439	378.89	333.11	186	193.1	884.7	694.7	269		568	634.33	338.778	257.9	615.33	259
Figure 8I		Water-mCherry								Water-hM4Di												DiD-mCherry										DiD-hM4Di
	Blank	25.3	13.5	35.6	38.5	19.6	36.5	31.8		47.4	47.4	27.5	50.4	36	39	62.9	21.9	34.2				73	34	36.8	101	132.1	78.4	83.5	67.7			26.8	35.6	35.9	44.9	49	37.1
	90 dB	343.5	420.1	180.1	354.9	238.7	324.7	329.5		420.8	108.7	78	201.8	354.5	169.5	421	557.2	262.2				247.4	133.6	385	275.6	252.8	187.6	251.9	763.7			105.8	151.9	64.4	165.4	123.6	66.9
	105 dB	449.8	547.2	229.6	390.1	350	441.7	402.5		437	435.9	191	424.6	931.8	205	964.4	833.7	384.4				475.6	502.4	558.3	401	579.8	691.7	638	668.3			366.4	206	124.4	367.6	482	168.8
	120 dB	596.6	497.1	265.3	368.8	475.2	404.2	598.5		174.5	597.2	412.4	864.6	832.6	165.7	999.8	1008.9	498.4				490.1	433.6	749.7	709.2	901.6	850.2	793.9	611.1			474	269.1	239.6	387.2	485.8	269.4
Figure 8J		mCherry									hM4Di
	Water	596.6	497.1	265.3	368.8	475.2	404.2	598.5			174.5	597.2	412.4	864.6	832.6	165.7	999.8	1008.9	498.4
	DiD	490.1	433.6	749.7	709.2	901.6	850.2	793.9	611.1		474	269.1	239.6	387.2	485.8	269.4
Figure 8M		mCherry									hM4Di
	Water	61.9481	74.3225	72.5954	58.8747	48.5334	42.9811	52.8303	61.5647		73.8334	43.3356	52.4951	49.2854	51.0177	54.2008	21.1569	51.075
	DiD	49.5172	75.2437	34.7312	63.1429	71.2138	64.6261	55.3933			47.4886	67.8732	60.232	62.9311	58.8062	47.7815	61.7774	38.6366	57.5924
Figure 8N		mCherry									hM4Di
	Water	39.3439	59.0579	61.3961	68.4905	44.2757	53.6865	53.4177	66.0818		51.0706	57.8172	44.4317	57.4594	76.6039	48.6052	46.0629	52.7189
	DiD	35.7	37.5211	31.6346	65.7393	53.0715	59.1008	43.6436			15.2888	41.8052	48.7338	59.8561	50.6014	40.1321	59.0311	16.769	46.2433
Figure 8O		mCherry										hM4Di
	Water	64.9016	69.7256	66.996	62.7587	79.4592	68.6602	65.6539	58.79	56.4689		70.5007	50.6622	51.751	23.2396	61.2985	61.2792
	DiD	82.9949	44.2941	39.5046	33.5451	60.9805	49.8588	61.1418	69.5483			74.374	87.7094	68.7034	36.542	58.9934	51.151	68.0771	55.395	46.1692
Figure 8P		mCherry										hM4Di
	Water	29.7452	51.7469	57.6672	80.0283	45.5964	83.9531	53.5568	69.4772	60.3197		92.1205	67.3754	57.7107	33.6788	54.8821	60.9448
	DiD	45.0808	61.3054	56.2177	67.0993	22.7412	53.6751	71.2104	34.5053			65.2347	65.5426	75.4269	60.2518	43.4489	51.6716	42.1521	56.392	52.384
Figure 8Q		Water-mCherry									DiD-mCherry									Water-hM4Di								DiD-hM4Di
	Blank	40.2	27.9	27.2	19.4	63.7	40.1	35.7	43.5		44.8	56	55.4	44.1	50.4	70.7	55	36.1		44.9	44.4	34.4	14.3	27.9	45.1	56.6		37.5	73.4	39.2	24	61.6	53.4	45.4	63.1	*significant outlier removed
	90 dB	384.8	130.5	184.3	288.3	249.4	277	233.7	155.5		318.3	221.3	332.3	168.7	215.8	290.2	300.4	165		281.8	297.2	47.3	552.7	328.2	375.5	254.4		174	124.8	383.7	407.9	161.4	286.1	260.3	264.7
	105 dB	181.9	383.3	286.9	192.8	385.1	441.1	427.2	345.3		554.9	301.5	526.8	340.3	315.5	341.3	508.6	425.9		337.7	573.6	322.6	632.1	258.5	566.9	472		261.1	131.1	446.8	485.3	273.1	309.8	493	717.8
	120 dB	290.8	317.7	364.9	202.4	426.7	416.2	434.4	433		530.9	243.3	275.3	257.9	349.7	502.2	521	284.9		420.9	586.4	393.6	723.8	533.9	839.2	732.3		348.6	161.4	579.2	553.7	192.1	220.1	633	910.4
Figure 8R		mCherry									hM4Di
	Water	290.8	317.7	364.9	202.4	426.7	416.2	434.4	433		530.9	243.3	275.3	257.9	349.7	502.2	521	284.9
	DiD	420.9	586.4	393.6	723.8	533.9	839.2	732.3			348.6	161.4	579.2	553.7	192.1	220.1	633	910.4	*one DiD-hM4Di female significant outlier removed
Figure 8S		Water-mCherry										Water-hM4Di							DiD-mCherry									DiD-hM4Di
	Blank	66.8	37.2	28.5	59.2	36.1	31.1	41.5	19.1	35.9		25	31.8	46.6	16.8	21.6	32.1		34.6	43.2	88.7	69.3	32	40.8	40.1	56.2		27.9	115.9	74.9	82.1	38.9	34.9	23.8	82.2	*one DiD-hM4Di significant outlier removed
	90 dB	176.2	430.4	283.8	89.1	631.5	61.6	240.2	232.5	77.3		737.8	395.3	200.7	104.3	195.9	47.8		365.2	392.2	241	71.1	138.8	611.5	142.3	175.3		71.7	135.4	88	313.4	416.9	247.3	749.8	469
	105 dB	224.1	836.8	516.8	875.2	667.3	776.2	562.9	319.1	216.1		724.8	328.7	467.7	452.9	512.2	147		615.4	583.9	659.2	485.8	396.3	773.1	289.9	273.6		333	231.5	225.5	793.9	487.4	453.1	708.3	578.1
	120 dB	256.2	1034.7	548.8	1001.1	475.5	1394	520.7	309.1	194.2		788.6	319.1	357.1	1071.6	668	304.1		659.1	897.5	732.1	461.9	605.1	974.5	432.3	273.3		451.7	297.5	255.6	717.7	657.4	311.9	561.2	754.5
Figure 8T		mCherry										hM4Di
	Water	256.2	1034.7	548.8	1001.1	475.5	1394	520.7	309.1	194.2		788.6	319.1	357.1	1071.6	668	304.1
	DiD	659.1	897.5	732.1	461.9	605.1	974.5	432.3	273.3			451.7	297.5	255.6	717.7	657.4	311.9	561.2	754.5	*one DiD-hM4Di significant outlier removed

## Sheet: Fig S1
S1B		Saline									CNO
	Females	61.1669	70.5703	71.402	66.1854	48.5852	87.7582	53.9675	58.4644		53.8763	58.8344	55.4686	55.7074	55.4706	79.3598	64.5714	73.155
	Males	71.3808	58.7316	40.8389	54.7733	65.3752	57.7345	58.4683	68.959		71.291	46.3922	67.056	52.058	45.9474	66.2105	66.7018	59.3212
S1C		Saline									CNO
	Females	53.5084	69.0035	90.8552	71.3484	71.5817	40.3954	23.5958	55.9384		42.8409	45.6681	48.8192	79.0164	47.0747	67.988	71.164	99.8135
	Males	55.5589	63.3477	62.4674	48.2081	50.9089	63.837	83.2078	82.2041		71.8191	57.2679	55.1099	52.3345	52.3349	67.7673	48.5258	57.5859
S1D		Saline									CNO
	Blank	13.3	42.5	35.9	32.7	24.3	40.5	27.8	17.3		45.6	50.2	57.1	17.6	38.1	57.6	39.7	57.1
	90 dB	77.1	166.9	221.9	194	253.2	159.1	108.4	136.2		140.3	76.6	70.8	125.1	176.1	161	131.5	104.4
	105 dB	916.6	804.4	964.6	730	695.3	661.2	154.5	523.5		451.5	582.4	707.7	858.1	962.7	748.3	799.7	492.9
	120 dB	1381.4	1145	1324.8	1593.8	1193.4	969.4	316.8	782.5		807.8	1031.8	1337	1710.3	1332.6	1467.8	1502.5	869.6
S1E		Saline									CNO
	Blank	53.4	29.7	32.5	55.3	37.7	47.7	91.2	71.3		72.2	39.9	65.6	52.4	52.9	35.6	67	51.5
	90 dB	106.8	156.9	97.1	162.9	174.9	238	117.3	400		128.5	179.6	147.3	77	174.7	103.6	86.7	141.7
	105 dB	1221.5	824.3	1162.9	1051.2	1251	1066	735.8	1212.3		841.1	391.1	968.1	746	587.3	1023.2	812.3	933.1
	120 dB	1671.7	1109.6	1671.3	1832.9	1809.7	1568.8	974.2	1098		1541.2	1017.2	1581.5	1463.7	737.2	1888.5	1328.5	1780.7
S1F		Saline									CNO
	Females	1381.4	1145	1324.8	1593.8	1193.4	969.4	316.8	782.5		807.8	1031.8	1337	1710.3	1332.6	1467.8	1502.5	869.6
	Males	1671.7	1109.6	1671.3	1832.9	1809.7	1568.8	974.2	1098		1541.2	1017.2	1581.5	1463.7	737.2	1888.5	1328.5	1780.7
S1G		Saline									CNO
	Females	2433.13	4682.75	4482.87	3139.98	2845.54	2441.87	2880.9	2453.28		3581.86	3917.8	3958.39	2376.35	3286.32	1557.78	3274.6	2523.39
	Males	2031.59	2490.54	2697.89	3753.73	2171.49	3813.96	2866.58	3495.94		2355.99	1692.25	2653.31	3407.5	2315.36	2650.53	2556.99	2653.7
S1H		Saline									CNO
	Females	10.906	16.947	19.67	16.056	13.554	11.22	13.159	11.728		15.935	14.906	16.431	12.1	13.871	10.111	14.694	14.926
	Males	10.304	12.344	13.171	15.513	13.155	16.156	13.945	13.925		10.776	10.427	12.023	15.182	12.253	13.898	9.93	13.788
S1I		Saline									CNO
	Females	22	58	66	15	31	38	44	46		31	82	66	32	33	19	37	15
	Males	24	39	34	23	30	50	33	60		29	32	50	58	36	48	27	34
S1J		Saline									CNO
	Females	3.41	10.2783	19.5517	6.98667	11.4367	4.1	11.6867	17.7133		8.28167	7.09	13.9217	7.45167	3.05667	3.58833	15.3067	6.20333
	Males	12.2467	7.46333	6.915	8.1	9.435	10.215	5.11167	6.70667		4.72167	5.19833	12.385	11.9767	8.78833	14.7867	12.8967	12.3733
S1K		Saline									CNO
	Females	4.22	2.92	5.04	3.35	5.13	4.42	4.16	1.81		5.59	5.35	1.7	4.57	2.37	3.14	3.88	2.91
	Males	3.22	2.75	3.24	2.64	4.38	4.13	4.87	4.34		1.93	2.06	4.48	4.37	3.25	1.65	2.97	1.6
S1L		Saline									CNO
	Females	0.94	0.83	0.49	0.6	0.76	0.49	0.84	0.47		0.67	0.66	0.68	0.71	0.48	0.74	0.6	0.51
	Males	0.75	0.8	0.6	0.87	0.68	0.88	0.63	0.97		0.69	0.56	0.6	0.6	0.75	0.28	0.66	0.39
S1M		Saline									CNO
	Females	42.1875	74	104.145	54.0404	63.2768	140.191	63.3028	59.7087		80.2031	238.579	89.5238	79.9145	48.6911	22.9592	72.449	110.769
	Males	100	72.4576	53.4615	44.9612	80.292	96.8628	95.1128	84.7584		44.2105	66.2921	83.004	57.4219	55.3279	67.6364	59.8616	60.0733

## Sheet: Fig S2
S2B	mCherry	hm3Dq
	41.1198	177.004
	26.196	125.41
	31.9373	232.543
	11.2938	209.338
S2F	mCherry	hm3Dq
	53.9649	357.373
	55.4444	385.248
	75.3851	567.447
		311.229

[truncated: 8 more sheets: Fig S3, Fig S4, Fig S5, Fig S7, Fig S8, Fig S10, Fig S11, Fig S12]
